# Supplementary material for: Cu(II) Coordination Polymers Containing Mixed Ligands with Different Flexibilities: Structural Diversity and Iodine Adsorption
Source: Molecules. 2024 Jan 8;29(2):311. doi: 10.3390/molecules29020311 (PMC10819037; doi:10.3390/molecules29020311)
Supplement: Supplementary file 1 [file molecules-29-00311-s001.zip]

Archive with 3 entries (3 files):
- allcif.cif
- checkcif.pdf
- supplementary_materials.pdf
