# Supplementary material for: Cu(II) Coordination Polymers Containing Mixed Ligands with Different Flexibilities: Structural Diversity and Iodine Adsorption
Source: Molecules. 2024 Jan 8;29(2):311. doi: 10.3390/molecules29020311 (PMC10819037; doi:10.3390/molecules29020311)
Supplement: Supplementary file 1 [file molecules-29-00311-s001.zip › allcif.cif]

 
data_1 
  
_audit_creation_method            'SHELXL-2014/7' 
_shelx_SHELXL_version_number      '2014/7' 
_chemical_name_systematic         ? 
_chemical_name_common             ? 
_chemical_melting_point           ? 
_chemical_formula_moiety          ? 
_chemical_formula_sum 
 'C23 H20 Cu N4 O9' 
_chemical_formula_weight          559.97 
  
loop_ 
 _atom_type_symbol 
 _atom_type_description 
 _atom_type_scat_dispersion_real 
 _atom_type_scat_dispersion_imag 
 _atom_type_scat_source 
 'C'  'C'   0.0033   0.0016 
 'International Tables Vol C Tables 4.2.6.8 and 6.1.1.4' 
 'H'  'H'   0.0000   0.0000 
 'International Tables Vol C Tables 4.2.6.8 and 6.1.1.4' 
 'N'  'N'   0.0061   0.0033 
 'International Tables Vol C Tables 4.2.6.8 and 6.1.1.4' 
 'O'  'O'   0.0106   0.0060 
 'International Tables Vol C Tables 4.2.6.8 and 6.1.1.4' 
 'Cu'  'Cu'   0.3201   1.2651 
 'International Tables Vol C Tables 4.2.6.8 and 6.1.1.4' 
  
_space_group_crystal_system       triclinic 
_space_group_IT_number            2 
_space_group_name_H-M_alt         'P -1' 
_space_group_name_Hall            '-P 1' 
  
_shelx_space_group_comment 
; 
The symmetry employed for this shelxl refinement is uniquely defined 
by the following loop, which should always be used as a source of 
symmetry information in preference to the above space-group names. 
They are only intended as comments. 
; 
  
loop_ 
 _space_group_symop_operation_xyz 
 'x, y, z' 
 '-x, -y, -z' 
  
_cell_length_a                    10.1482(9) 
_cell_length_b                    11.1855(10) 
_cell_length_c                    11.7055(11) 
_cell_angle_alpha                 111.285(3) 
_cell_angle_beta                  97.429(3) 
_cell_angle_gamma                 108.425(3) 
_cell_volume                      1128.97(18) 
_cell_formula_units_Z             2 
_cell_measurement_temperature     296(2) 
_cell_measurement_reflns_used     9889 
_cell_measurement_theta_min       2.18 
_cell_measurement_theta_max       28.21 
  
_exptl_crystal_description        plate
_exptl_crystal_colour             blue 
_exptl_crystal_density_meas       ? 
_exptl_crystal_density_method     ? 
_exptl_crystal_density_diffrn     1.647 
_exptl_crystal_F_000              574 
_exptl_transmission_factor_min    ? 
_exptl_transmission_factor_max    ? 
_exptl_crystal_size_max           0.215 
_exptl_crystal_size_mid           0.086 
_exptl_crystal_size_min           0.039 
_exptl_absorpt_coefficient_mu     1.032 
_shelx_estimated_absorpt_T_min    0.809 
_shelx_estimated_absorpt_T_max    0.961 
_exptl_absorpt_correction_type    multi_scan 
_exptl_absorpt_correction_T_min   0.5912 
_exptl_absorpt_correction_T_max   0.7457 
_exptl_absorpt_process_details     'SADABS V2008/1 (Bruker AXS, 2008)'     
_exptl_absorpt_special_details    ? 
_diffrn_ambient_temperature       296(2) 
_diffrn_radiation_wavelength      0.71073 
_diffrn_radiation_type            MoK\a 
_diffrn_source                    ? 
_diffrn_measurement_device_type   'Bruker APEX-II CCD' 
_diffrn_measurement_method        '\f and \w scans' 
_diffrn_detector_area_resol_mean  ? 
_diffrn_reflns_number             35378 
_diffrn_reflns_av_unetI/netI      0.0374 
_diffrn_reflns_av_R_equivalents   0.0643 
_diffrn_reflns_limit_h_min        -12 
_diffrn_reflns_limit_h_max        12 
_diffrn_reflns_limit_k_min        -13 
_diffrn_reflns_limit_k_max        13 
_diffrn_reflns_limit_l_min        -14 
_diffrn_reflns_limit_l_max        14 
_diffrn_reflns_theta_min          1.943 
_diffrn_reflns_theta_max          25.997 
_diffrn_reflns_theta_full         25.242 
_diffrn_measured_fraction_theta_max   0.995 
_diffrn_measured_fraction_theta_full  0.995 
_diffrn_reflns_Laue_measured_fraction_max    0.995 
_diffrn_reflns_Laue_measured_fraction_full   0.995 
_diffrn_reflns_point_group_measured_fraction_max   0.995 
_diffrn_reflns_point_group_measured_fraction_full  0.995 
_reflns_number_total              4415 
_reflns_number_gt                 3489 
_reflns_threshold_expression      'I > 2\s(I)' 
_reflns_Friedel_coverage          0.000 
_reflns_Friedel_fraction_max      . 
_reflns_Friedel_fraction_full     . 
  
_reflns_special_details 
; 
 Reflections were merged by SHELXL according to the crystal 
 class for the calculation of statistics and refinement. 
  
 _reflns_Friedel_fraction is defined as the number of unique 
 Friedel pairs measured divided by the number that would be 
 possible theoretically, ignoring centric projections and 
 systematic absences. 
; 
  
_computing_data_collection        'Bruker APEX2' 
_computing_cell_refinement        'Bruker SAINT' 
_computing_data_reduction         'Bruker SAINT' 
_computing_structure_solution     'SHELXS-97 (Sheldrick 2008)' 
_computing_structure_refinement 'SHELXL-2014/7 (Sheldrick, 2014)' 
_computing_molecular_graphics     'Bruker SHELXTL' 
_computing_publication_material   'Bruker SHELXTL' 
_refine_special_details           ? 
_refine_ls_structure_factor_coef  Fsqd 
_refine_ls_matrix_type            full 
_refine_ls_weighting_scheme       calc 
_refine_ls_weighting_details 
'w=1/[\s^2^(Fo^2^)+(0.1039P)^2^+1.1215P] where P=(Fo^2^+2Fc^2^)/3' 
_atom_sites_solution_primary      ? 
_atom_sites_solution_secondary    ? 
_atom_sites_solution_hydrogens    mixed 
_refine_ls_hydrogen_treatment     mixed 
_refine_ls_extinction_method      none 
_refine_ls_extinction_coef        . 
_refine_ls_number_reflns          4415 
_refine_ls_number_parameters      338 
_refine_ls_number_restraints      0 
_refine_ls_R_factor_all           0.0755 
_refine_ls_R_factor_gt            0.0555 
_refine_ls_wR_factor_ref          0.1668 
_refine_ls_wR_factor_gt           0.1419 
_refine_ls_goodness_of_fit_ref    1.054 
_refine_ls_restrained_S_all       1.054 
_refine_ls_shift/su_max           0.000 
_refine_ls_shift/su_mean          0.000 
  
loop_ 
 _atom_site_label 
 _atom_site_type_symbol 
 _atom_site_fract_x 
 _atom_site_fract_y 
 _atom_site_fract_z 
 _atom_site_U_iso_or_equiv 
 _atom_site_adp_type 
 _atom_site_occupancy 
 _atom_site_site_symmetry_order 
 _atom_site_calc_flag 
 _atom_site_refinement_flags_posn 
 _atom_site_refinement_flags_adp 
 _atom_site_refinement_flags_occupancy 
 _atom_site_disorder_assembly 
 _atom_site_disorder_group 
Cu Cu 0.59136(5) 0.84484(5) 0.45162(4) 0.03136(18) Uani 1 1 d . . . . . 
O1 O 0.9542(4) 1.3505(4) 1.0239(4) 0.0690(11) Uani 1 1 d . . . . . 
O2 O 1.2230(4) 1.2651(3) 0.8976(4) 0.0586(9) Uani 1 1 d . . . . . 
O3 O 0.3836(3) 0.7459(3) 0.4243(3) 0.0364(6) Uani 1 1 d . . . . . 
O4 O 0.3156(3) 0.9220(3) 0.4472(3) 0.0399(6) Uani 1 1 d . . . . . 
O5 O -0.2085(3) 0.2393(3) 0.2706(4) 0.0601(9) Uani 1 1 d . . . . . 
O6 O 0.0262(3) 0.2805(3) 0.3103(3) 0.0487(8) Uani 1 1 d . . . . . 
O7 O -0.3605(3) 0.6303(3) 0.3571(3) 0.0409(7) Uani 1 1 d . . . . . 
O8 O -0.2003(3) 0.8480(3) 0.4460(3) 0.0361(6) Uani 1 1 d . . . . . 
O9 O -0.0236(4) 0.0288(3) 0.3155(3) 0.0487(7) Uani 1 1 d . . . . . 
H9C H 0.0386 0.0614 0.3866 0.058 Uiso 1 1 d R U . . . 
H9D H -0.1001 -0.0317 0.3147 0.058 Uiso 1 1 d R U . . . 
N1 N 0.6257(3) 0.8347(3) 0.6199(3) 0.0348(7) Uani 1 1 d . . . . . 
N2 N 0.9723(4) 1.1423(4) 0.9378(3) 0.0433(8) Uani 1 1 d . . . . . 
H2A H 1.0230 1.0997 0.9010 0.052 Uiso 1 1 calc R U . . . 
N3 N 1.2012(4) 1.4729(4) 0.9719(4) 0.0465(9) Uani 1 1 d . . . . . 
H3A H 1.1498 1.5160 1.0063 0.056 Uiso 1 1 calc R U . . . 
N4 N 1.5466(3) 1.8366(3) 1.2767(3) 0.0329(7) Uani 1 1 d . . . . . 
C1 C 0.5657(5) 0.7101(4) 0.6235(4) 0.0439(10) Uani 1 1 d . . . . . 
H1A H 0.5027 0.6338 0.5494 0.053 Uiso 1 1 calc R U . . . 
C2 C 0.5946(5) 0.6921(5) 0.7328(5) 0.0520(11) Uani 1 1 d . . . . . 
H2B H 0.5528 0.6049 0.7322 0.062 Uiso 1 1 calc R U . . . 
C3 C 0.6857(5) 0.8042(5) 0.8421(4) 0.0451(10) Uani 1 1 d . . . . . 
H3B H 0.7073 0.7935 0.9166 0.054 Uiso 1 1 calc R U . . . 
C4 C 0.7460(4) 0.9343(4) 0.8421(4) 0.0389(9) Uani 1 1 d . . . . . 
C5 C 0.7127(4) 0.9432(4) 0.7280(4) 0.0373(9) Uani 1 1 d . . . . . 
H5A H 0.7531 1.0296 0.7267 0.045 Uiso 1 1 calc R U . . . 
C6 C 0.8428(5) 1.0619(5) 0.9607(4) 0.0460(10) Uani 1 1 d . . . . . 
H6A H 0.7902 1.1201 0.9917 0.055 Uiso 1 1 calc R U . . . 
H6B H 0.8708 1.0339 1.0263 0.055 Uiso 1 1 calc R U . . . 
C7 C 1.0151(5) 1.2779(4) 0.9712(4) 0.0416(9) Uani 1 1 d . . . . . 
C8 C 1.1596(5) 1.3392(4) 0.9417(4) 0.0396(9) Uani 1 1 d . . . . . 
C9 C 1.3314(5) 1.5502(5) 0.9489(5) 0.0514(11) Uani 1 1 d . . . . . 
H9A H 1.3050 1.5603 0.8713 0.062 Uiso 1 1 calc R U . . . 
H9B H 1.3917 1.4970 0.9357 0.062 Uiso 1 1 calc R U . . . 
C10 C 1.4174(4) 1.6922(4) 1.0558(4) 0.0353(8) Uani 1 1 d . . . . . 
C11 C 1.4598(5) 1.8095(5) 1.0319(4) 0.0461(10) Uani 1 1 d . . . . . 
H11A H 1.4286 1.8020 0.9503 0.055 Uiso 1 1 calc R U . . . 
C12 C 1.5480(6) 1.9366(5) 1.1293(5) 0.0526(11) Uani 1 1 d . . . . . 
H12A H 1.5794 2.0155 1.1139 0.063 Uiso 1 1 calc R U . . . 
C13 C 1.5899(5) 1.9469(4) 1.2506(4) 0.0402(9) Uani 1 1 d . . . . . 
H13A H 1.6502 2.0334 1.3161 0.048 Uiso 1 1 calc R U . . . 
C14 C 1.4632(4) 1.7122(4) 1.1804(4) 0.0372(9) Uani 1 1 d . . . . . 
H14A H 1.4344 1.6349 1.1983 0.045 Uiso 1 1 calc R U . . . 
C15 C 0.2909(4) 0.7990(4) 0.4240(3) 0.0285(7) Uani 1 1 d . . . . . 
C16 C 0.1365(4) 0.7005(4) 0.3937(3) 0.0280(7) Uani 1 1 d . . . . . 
C17 C 0.1017(4) 0.5598(4) 0.3611(3) 0.0305(8) Uani 1 1 d . . . . . 
H17A H 0.1735 0.5247 0.3545 0.037 Uiso 1 1 calc R U . . . 
C18 C -0.0404(4) 0.4709(4) 0.3381(4) 0.0315(8) Uani 1 1 d . . . . . 
C19 C -0.1463(4) 0.5252(4) 0.3506(3) 0.0307(8) Uani 1 1 d . . . . . 
H19A H -0.2406 0.4665 0.3381 0.037 Uiso 1 1 calc R U . . . 
C20 C -0.1144(4) 0.6642(4) 0.3813(3) 0.0302(8) Uani 1 1 d . . . . . 
C21 C 0.0274(4) 0.7523(4) 0.4024(3) 0.0292(7) Uani 1 1 d . . . . . 
H21A H 0.0498 0.8462 0.4225 0.035 Uiso 1 1 calc R U . . . 
C22 C -0.0840(5) 0.3194(4) 0.3031(4) 0.0374(9) Uani 1 1 d . . . . . 
C23 C -0.2342(4) 0.7168(4) 0.3950(4) 0.0325(8) Uani 1 1 d . . . . . 
H6C H -0.002(7) 0.201(7) 0.295(6) 0.08(2) Uiso 1 1 d . . . . . 
  
loop_ 
 _atom_site_aniso_label 
 _atom_site_aniso_U_11 
 _atom_site_aniso_U_22 
 _atom_site_aniso_U_33 
 _atom_site_aniso_U_23 
 _atom_site_aniso_U_13 
 _atom_site_aniso_U_12 
Cu 0.0235(3) 0.0360(3) 0.0357(3) 0.0161(2) 0.0105(2) 0.0114(2) 
O1 0.070(2) 0.0508(19) 0.098(3) 0.030(2) 0.050(2) 0.0299(19) 
O2 0.055(2) 0.0504(18) 0.078(2) 0.0264(18) 0.0295(19) 0.0269(17) 
O3 0.0242(13) 0.0368(14) 0.0529(17) 0.0219(13) 0.0144(13) 0.0131(11) 
O4 0.0345(15) 0.0278(13) 0.0542(17) 0.0174(13) 0.0127(14) 0.0083(12) 
O5 0.0394(18) 0.0351(16) 0.095(3) 0.0250(17) 0.0139(18) 0.0062(14) 
O6 0.0426(18) 0.0341(16) 0.069(2) 0.0208(16) 0.0126(16) 0.0167(14) 
O7 0.0263(14) 0.0422(15) 0.0567(18) 0.0213(14) 0.0156(13) 0.0145(12) 
O8 0.0306(14) 0.0361(14) 0.0465(16) 0.0175(12) 0.0150(13) 0.0176(12) 
O9 0.0502(19) 0.0408(16) 0.0533(18) 0.0185(14) 0.0149(16) 0.0175(14) 
N1 0.0289(17) 0.0369(17) 0.0395(18) 0.0177(15) 0.0123(15) 0.0113(14) 
N2 0.039(2) 0.0391(18) 0.047(2) 0.0146(16) 0.0132(17) 0.0135(16) 
N3 0.037(2) 0.0409(19) 0.053(2) 0.0144(17) 0.0134(18) 0.0113(16) 
N4 0.0250(16) 0.0358(16) 0.0389(17) 0.0165(14) 0.0117(14) 0.0112(13) 
C1 0.038(2) 0.038(2) 0.050(2) 0.0182(19) 0.013(2) 0.0073(18) 
C2 0.053(3) 0.046(2) 0.058(3) 0.032(2) 0.014(2) 0.009(2) 
C3 0.046(3) 0.050(2) 0.047(2) 0.030(2) 0.016(2) 0.015(2) 
C4 0.033(2) 0.042(2) 0.039(2) 0.0175(18) 0.0118(18) 0.0108(18) 
C5 0.035(2) 0.039(2) 0.040(2) 0.0193(18) 0.0142(18) 0.0122(18) 
C6 0.050(3) 0.044(2) 0.040(2) 0.0178(19) 0.011(2) 0.013(2) 
C7 0.040(2) 0.040(2) 0.043(2) 0.0167(19) 0.011(2) 0.0157(19) 
C8 0.036(2) 0.039(2) 0.038(2) 0.0137(18) 0.0065(19) 0.0135(18) 
C9 0.048(3) 0.048(3) 0.044(2) 0.015(2) 0.015(2) 0.005(2) 
C10 0.028(2) 0.042(2) 0.035(2) 0.0172(17) 0.0119(17) 0.0103(17) 
C11 0.046(3) 0.050(2) 0.044(2) 0.027(2) 0.011(2) 0.014(2) 
C12 0.060(3) 0.044(2) 0.057(3) 0.031(2) 0.015(2) 0.014(2) 
C13 0.039(2) 0.035(2) 0.044(2) 0.0201(18) 0.0131(19) 0.0072(17) 
C14 0.033(2) 0.038(2) 0.041(2) 0.0181(18) 0.0119(18) 0.0122(17) 
C15 0.0290(19) 0.0331(18) 0.0253(17) 0.0132(15) 0.0100(15) 0.0129(15) 
C16 0.0247(18) 0.0317(18) 0.0310(18) 0.0148(15) 0.0115(15) 0.0124(15) 
C17 0.0281(19) 0.0328(18) 0.0345(19) 0.0142(16) 0.0125(16) 0.0156(16) 
C18 0.0284(19) 0.0340(19) 0.0343(19) 0.0155(16) 0.0108(16) 0.0131(16) 
C19 0.0232(18) 0.0327(18) 0.0340(19) 0.0139(16) 0.0089(16) 0.0082(15) 
C20 0.0300(19) 0.0349(19) 0.0323(18) 0.0167(16) 0.0135(16) 0.0162(16) 
C21 0.0263(18) 0.0270(17) 0.0351(19) 0.0129(15) 0.0084(16) 0.0117(15) 
C22 0.039(2) 0.0307(19) 0.038(2) 0.0127(17) 0.0109(18) 0.0108(17) 
C23 0.0270(19) 0.037(2) 0.039(2) 0.0183(17) 0.0154(17) 0.0150(16) 
  
_geom_special_details 
; 
 All esds (except the esd in the dihedral angle between two l.s. planes) 
 are estimated using the full covariance matrix.  The cell esds are taken 
 into account individually in the estimation of esds in distances, angles 
 and torsion angles; correlations between esds in cell parameters are only 
 used when they are defined by crystal symmetry.  An approximate (isotropic) 
 treatment of cell esds is used for estimating esds involving l.s. planes. 
; 
  
loop_ 
 _geom_bond_atom_site_label_1 
 _geom_bond_atom_site_label_2 
 _geom_bond_distance 
 _geom_bond_site_symmetry_2 
 _geom_bond_publ_flag 
Cu O3 1.966(3) . ? 
Cu N4 2.001(3) 1_444 ? 
Cu N1 2.007(3) . ? 
Cu O8 2.113(3) 1_655 ? 
Cu O4 2.237(3) 2_676 ? 
O1 C7 1.214(5) . ? 
O2 C8 1.217(5) . ? 
O3 C15 1.262(4) . ? 
O4 C15 1.235(4) . ? 
O4 Cu 2.237(3) 2_676 ? 
O5 C22 1.207(5) . ? 
O6 C22 1.325(5) . ? 
O6 H6C 0.79(6) . ? 
O7 C23 1.238(5) . ? 
O8 C23 1.273(5) . ? 
O8 Cu 2.113(3) 1_455 ? 
O9 H9C 0.8500 . ? 
O9 H9D 0.8500 . ? 
N1 C5 1.331(5) . ? 
N1 C1 1.352(5) . ? 
N2 C7 1.324(5) . ? 
N2 C6 1.458(6) . ? 
N2 H2A 0.8600 . ? 
N3 C8 1.311(5) . ? 
N3 C9 1.451(6) . ? 
N3 H3A 0.8600 . ? 
N4 C13 1.332(5) . ? 
N4 C14 1.339(5) . ? 
N4 Cu 2.001(3) 1_666 ? 
C1 C2 1.374(7) . ? 
C1 H1A 0.9300 . ? 
C2 C3 1.364(7) . ? 
C2 H2B 0.9300 . ? 
C3 C4 1.390(6) . ? 
C3 H3B 0.9300 . ? 
C4 C5 1.381(6) . ? 
C4 C6 1.501(6) . ? 
C5 H5A 0.9300 . ? 
C6 H6A 0.9700 . ? 
C6 H6B 0.9700 . ? 
C7 C8 1.551(6) . ? 
C9 C10 1.499(6) . ? 
C9 H9A 0.9700 . ? 
C9 H9B 0.9700 . ? 
C10 C14 1.384(6) . ? 
C10 C11 1.389(6) . ? 
C11 C12 1.370(7) . ? 
C11 H11A 0.9300 . ? 
C12 C13 1.380(6) . ? 
C12 H12A 0.9300 . ? 
C13 H13A 0.9300 . ? 
C14 H14A 0.9300 . ? 
C15 C16 1.509(5) . ? 
C16 C17 1.387(5) . ? 
C16 C21 1.402(5) . ? 
C17 C18 1.392(5) . ? 
C17 H17A 0.9300 . ? 
C18 C19 1.391(5) . ? 
C18 C22 1.487(5) . ? 
C19 C20 1.377(5) . ? 
C19 H19A 0.9300 . ? 
C20 C21 1.392(5) . ? 
C20 C23 1.510(5) . ? 
C21 H21A 0.9300 . ? 
  
loop_ 
 _geom_angle_atom_site_label_1 
 _geom_angle_atom_site_label_2 
 _geom_angle_atom_site_label_3 
 _geom_angle 
 _geom_angle_site_symmetry_1 
 _geom_angle_site_symmetry_3 
 _geom_angle_publ_flag 
O3 Cu N4 88.79(12) . 1_444 ? 
O3 Cu N1 88.00(12) . . ? 
N4 Cu N1 174.87(12) 1_444 . ? 
O3 Cu O8 151.89(11) . 1_655 ? 
N4 Cu O8 92.47(12) 1_444 1_655 ? 
N1 Cu O8 88.47(12) . 1_655 ? 
O3 Cu O4 117.75(11) . 2_676 ? 
N4 Cu O4 95.06(12) 1_444 2_676 ? 
N1 Cu O4 89.98(12) . 2_676 ? 
O8 Cu O4 90.12(10) 1_655 2_676 ? 
C15 O3 Cu 125.0(2) . . ? 
C15 O4 Cu 160.9(3) . 2_676 ? 
C22 O6 H6C 110(5) . . ? 
C23 O8 Cu 98.1(2) . 1_455 ? 
H9C O9 H9D 108.6 . . ? 
C5 N1 C1 117.7(4) . . ? 
C5 N1 Cu 123.2(3) . . ? 
C1 N1 Cu 118.9(3) . . ? 
C7 N2 C6 122.8(4) . . ? 
C7 N2 H2A 118.6 . . ? 
C6 N2 H2A 118.6 . . ? 
C8 N3 C9 121.9(4) . . ? 
C8 N3 H3A 119.0 . . ? 
C9 N3 H3A 119.0 . . ? 
C13 N4 C14 118.1(4) . . ? 
C13 N4 Cu 124.4(3) . 1_666 ? 
C14 N4 Cu 117.4(3) . 1_666 ? 
N1 C1 C2 122.4(4) . . ? 
N1 C1 H1A 118.8 . . ? 
C2 C1 H1A 118.8 . . ? 
C3 C2 C1 119.0(4) . . ? 
C3 C2 H2B 120.5 . . ? 
C1 C2 H2B 120.5 . . ? 
C2 C3 C4 119.9(4) . . ? 
C2 C3 H3B 120.1 . . ? 
C4 C3 H3B 120.1 . . ? 
C5 C4 C3 117.5(4) . . ? 
C5 C4 C6 120.5(4) . . ? 
C3 C4 C6 122.0(4) . . ? 
N1 C5 C4 123.5(4) . . ? 
N1 C5 H5A 118.2 . . ? 
C4 C5 H5A 118.2 . . ? 
N2 C6 C4 111.8(3) . . ? 
N2 C6 H6A 109.3 . . ? 
C4 C6 H6A 109.3 . . ? 
N2 C6 H6B 109.3 . . ? 
C4 C6 H6B 109.3 . . ? 
H6A C6 H6B 107.9 . . ? 
O1 C7 N2 125.4(4) . . ? 
O1 C7 C8 122.1(4) . . ? 
N2 C7 C8 112.4(4) . . ? 
O2 C8 N3 126.9(4) . . ? 
O2 C8 C7 120.2(4) . . ? 
N3 C8 C7 112.9(4) . . ? 
N3 C9 C10 113.5(4) . . ? 
N3 C9 H9A 108.9 . . ? 
C10 C9 H9A 108.9 . . ? 
N3 C9 H9B 108.9 . . ? 
C10 C9 H9B 108.9 . . ? 
H9A C9 H9B 107.7 . . ? 
C14 C10 C11 117.0(4) . . ? 
C14 C10 C9 122.3(4) . . ? 
C11 C10 C9 120.6(4) . . ? 
C12 C11 C10 119.5(4) . . ? 
C12 C11 H11A 120.2 . . ? 
C10 C11 H11A 120.2 . . ? 
C11 C12 C13 119.6(4) . . ? 
C11 C12 H12A 120.2 . . ? 
C13 C12 H12A 120.2 . . ? 
N4 C13 C12 122.0(4) . . ? 
N4 C13 H13A 119.0 . . ? 
C12 C13 H13A 119.0 . . ? 
N4 C14 C10 123.7(4) . . ? 
N4 C14 H14A 118.1 . . ? 
C10 C14 H14A 118.1 . . ? 
O4 C15 O3 126.2(3) . . ? 
O4 C15 C16 118.3(3) . . ? 
O3 C15 C16 115.5(3) . . ? 
C17 C16 C21 119.5(3) . . ? 
C17 C16 C15 120.8(3) . . ? 
C21 C16 C15 119.7(3) . . ? 
C16 C17 C18 120.3(3) . . ? 
C16 C17 H17A 119.9 . . ? 
C18 C17 H17A 119.9 . . ? 
C19 C18 C17 119.3(3) . . ? 
C19 C18 C22 118.1(3) . . ? 
C17 C18 C22 122.6(3) . . ? 
C20 C19 C18 121.4(3) . . ? 
C20 C19 H19A 119.3 . . ? 
C18 C19 H19A 119.3 . . ? 
C19 C20 C21 119.1(3) . . ? 
C19 C20 C23 118.7(3) . . ? 
C21 C20 C23 122.2(3) . . ? 
C20 C21 C16 120.4(3) . . ? 
C20 C21 H21A 119.8 . . ? 
C16 C21 H21A 119.8 . . ? 
O5 C22 O6 123.2(4) . . ? 
O5 C22 C18 122.9(4) . . ? 
O6 C22 C18 113.9(3) . . ? 
O7 C23 O8 123.1(3) . . ? 
O7 C23 C20 118.5(3) . . ? 
O8 C23 C20 118.4(3) . . ? 
  
_refine_diff_density_max    0.882 
_refine_diff_density_min   -1.210 
_refine_diff_density_rms    0.101 
  
_shelx_res_file 
; 
  
    12282.res created by SHELXL-2014/7 
  
  
TITL 12282 in P-1 
CELL 0.71073  10.14820  11.18550  11.70550 111.2854  97.4290 108.4255 
ZERR    2.00   0.00090   0.00100   0.00110   0.0027   0.0028   0.0026 
LATT  1 
SFAC C H N O CU 
UNIT 46 40 8 18 2 
TEMP 23.000 
SIZE 0.039 0.086 0.215 
acta 
L.S. 8 
BOND  $H 
FMAP 2 
PLAN 20 
omit -2 52 
  
WGHT    0.103900    1.121500 
FVAR       0.41542 
CU    5    0.591358    0.844837    0.451619    11.00000    0.02349    0.03601 = 
         0.03574    0.01605    0.01047    0.01144 
O1    4    0.954245    1.350475    1.023901    11.00000    0.07005    0.05084 = 
         0.09780    0.03006    0.04951    0.02988 
O2    4    1.222960    1.265098    0.897583    11.00000    0.05526    0.05043 = 
         0.07753    0.02637    0.02949    0.02694 
O3    4    0.383635    0.745873    0.424326    11.00000    0.02420    0.03676 = 
         0.05288    0.02192    0.01442    0.01314 
O4    4    0.315562    0.922037    0.447243    11.00000    0.03445    0.02784 = 
         0.05420    0.01740    0.01274    0.00829 
O5    4   -0.208497    0.239316    0.270631    11.00000    0.03938    0.03511 = 
         0.09471    0.02503    0.01385    0.00620 
O6    4    0.026178    0.280513    0.310319    11.00000    0.04262    0.03413 = 
         0.06862    0.02085    0.01259    0.01669 
O7    4   -0.360524    0.630325    0.357109    11.00000    0.02626    0.04215 = 
         0.05670    0.02128    0.01560    0.01454 
O8    4   -0.200311    0.848006    0.446034    11.00000    0.03058    0.03614 = 
         0.04651    0.01752    0.01503    0.01764 
O9    4   -0.023602    0.028791    0.315498    11.00000    0.05016    0.04080 = 
         0.05335    0.01846    0.01492    0.01745 
AFIX   3 
H9C   2    0.038618    0.061441    0.386608    11.00000   -1.20000 
H9D   2   -0.100112   -0.031729    0.314698    11.00000   -1.20000 
AFIX   0 
N1    3    0.625721    0.834662    0.619931    11.00000    0.02892    0.03685 = 
         0.03951    0.01773    0.01232    0.01129 
N2    3    0.972295    1.142261    0.937789    11.00000    0.03861    0.03909 = 
         0.04735    0.01462    0.01318    0.01346 
AFIX  43 
H2A   2    1.022988    1.099739    0.900997    11.00000   -1.20000 
AFIX   0 
N3    3    1.201182    1.472894    0.971866    11.00000    0.03697    0.04090 = 
         0.05329    0.01442    0.01340    0.01131 
AFIX  43 
H3A   2    1.149767    1.516038    1.006251    11.00000   -1.20000 
AFIX   0 
N4    3    1.546613    1.836577    1.276678    11.00000    0.02503    0.03576 = 
         0.03886    0.01653    0.01169    0.01122 
C1    1    0.565748    0.710072    0.623520    11.00000    0.03798    0.03783 = 
         0.04974    0.01824    0.01347    0.00730 
AFIX  43 
H1A   2    0.502651    0.633752    0.549371    11.00000   -1.20000 
AFIX   0 
C2    1    0.594635    0.692096    0.732772    11.00000    0.05284    0.04590 = 
         0.05779    0.03219    0.01446    0.00880 
AFIX  43 
H2B   2    0.552759    0.604850    0.732151    11.00000   -1.20000 
AFIX   0 
C3    1    0.685677    0.804190    0.842145    11.00000    0.04562    0.05015 = 
         0.04679    0.03006    0.01633    0.01544 
AFIX  43 
H3B   2    0.707318    0.793532    0.916619    11.00000   -1.20000 
AFIX   0 
C4    1    0.746022    0.934316    0.842088    11.00000    0.03259    0.04230 = 
         0.03932    0.01751    0.01179    0.01081 
C5    1    0.712685    0.943196    0.728042    11.00000    0.03464    0.03906 = 
         0.03984    0.01932    0.01425    0.01219 
AFIX  43 
H5A   2    0.753141    1.029601    0.726685    11.00000   -1.20000 
AFIX   0 
C6    1    0.842846    1.061854    0.960735    11.00000    0.04986    0.04363 = 
         0.03986    0.01775    0.01101    0.01319 
AFIX  23 
H6A   2    0.790174    1.120147    0.991663    11.00000   -1.20000 
H6B   2    0.870835    1.033947    1.026308    11.00000   -1.20000 
AFIX   0 
C7    1    1.015107    1.277882    0.971164    11.00000    0.03995    0.04012 = 
         0.04344    0.01674    0.01056    0.01572 
C8    1    1.159557    1.339209    0.941725    11.00000    0.03593    0.03928 = 
         0.03843    0.01374    0.00653    0.01348 
C9    1    1.331440    1.550244    0.948935    11.00000    0.04812    0.04776 = 
         0.04389    0.01526    0.01455    0.00541 
AFIX  23 
H9A   2    1.304978    1.560301    0.871296    11.00000   -1.20000 
H9B   2    1.391732    1.497004    0.935683    11.00000   -1.20000 
AFIX   0 
C10   1    1.417400    1.692167    1.055792    11.00000    0.02797    0.04222 = 
         0.03473    0.01724    0.01194    0.01027 
C11   1    1.459807    1.809549    1.031877    11.00000    0.04583    0.05028 = 
         0.04408    0.02674    0.01098    0.01405 
AFIX  43 
H11A  2    1.428595    1.801964    0.950321    11.00000   -1.20000 
AFIX   0 
C12   1    1.547984    1.936636    1.129346    11.00000    0.06009    0.04386 = 
         0.05740    0.03139    0.01474    0.01420 
AFIX  43 
H12A  2    1.579360    2.015457    1.113872    11.00000   -1.20000 
AFIX   0 
C13   1    1.589917    1.946883    1.250626    11.00000    0.03861    0.03524 = 
         0.04431    0.02011    0.01307    0.00719 
AFIX  43 
H13A  2    1.650235    2.033425    1.316138    11.00000   -1.20000 
AFIX   0 
C14   1    1.463192    1.712242    1.180434    11.00000    0.03298    0.03773 = 
         0.04106    0.01805    0.01186    0.01220 
AFIX  43 
H14A  2    1.434351    1.634924    1.198332    11.00000   -1.20000 
AFIX   0 
C15   1    0.290885    0.798967    0.424044    11.00000    0.02899    0.03307 = 
         0.02534    0.01321    0.00995    0.01293 
C16   1    0.136486    0.700463    0.393732    11.00000    0.02469    0.03173 = 
         0.03099    0.01477    0.01145    0.01239 
C17   1    0.101658    0.559807    0.361092    11.00000    0.02813    0.03282 = 
         0.03448    0.01422    0.01247    0.01561 
AFIX  43 
H17A  2    0.173494    0.524715    0.354544    11.00000   -1.20000 
AFIX   0 
C18   1   -0.040369    0.470930    0.338091    11.00000    0.02837    0.03398 = 
         0.03426    0.01546    0.01082    0.01309 
C19   1   -0.146296    0.525223    0.350646    11.00000    0.02316    0.03265 = 
         0.03402    0.01391    0.00888    0.00823 
AFIX  43 
H19A  2   -0.240576    0.466476    0.338091    11.00000   -1.20000 
AFIX   0 
C20   1   -0.114442    0.664189    0.381285    11.00000    0.02996    0.03493 = 
         0.03233    0.01668    0.01351    0.01620 
C21   1    0.027356    0.752313    0.402435    11.00000    0.02632    0.02699 = 
         0.03507    0.01294    0.00844    0.01172 
AFIX  43 
H21A  2    0.049836    0.846152    0.422459    11.00000   -1.20000 
AFIX   0 
C22   1   -0.083960    0.319409    0.303057    11.00000    0.03882    0.03071 = 
         0.03833    0.01267    0.01094    0.01082 
C23   1   -0.234166    0.716775    0.394964    11.00000    0.02699    0.03710 = 
         0.03908    0.01827    0.01542    0.01499 
H6C   2   -0.001594    0.200798    0.295051    11.00000    0.08361 
  
HKLF 4 
  
REM  12282 in P-1 
REM R1 =  0.0555 for    3489 Fo > 4sig(Fo)  and  0.0755 for all    4415 data 
REM    338 parameters refined using      0 restraints 
  
END 
  
WGHT      0.1038      1.1211 
  
REM Highest difference peak  0.882,  deepest hole -1.210,  1-sigma level  0.101 
Q1    1   0.6172  0.9590  0.5066  11.00000  0.05    0.88 
Q2    1   0.5639  0.9393  0.4584  11.00000  0.05    0.86 
Q3    1   0.5640  0.7363  0.3986  11.00000  0.05    0.75 
Q4    1   0.6258  0.7614  0.4374  11.00000  0.05    0.72 
Q5    1  -0.2214  0.5392  0.3549  11.00000  0.05    0.67 
Q6    1   1.2683  1.3594  0.9635  11.00000  0.05    0.44 
Q7    1  -0.4975  0.6222  0.3528  11.00000  0.05    0.42 
Q8    1   0.0829  0.3737  0.3833  11.00000  0.05    0.39 
Q9    1   0.1052  0.6491  0.3762  11.00000  0.05    0.39 
Q10   1   0.7067  0.9592  0.4795  11.00000  0.05    0.38 
Q11   1  -0.1105  0.8869  0.4729  11.00000  0.05    0.37 
Q12   1   0.3519  0.8138  0.4417  11.00000  0.05    0.36 
Q13   1  -0.3529  0.5241  0.3247  11.00000  0.05    0.35 
Q14   1   1.3967  1.6045  1.0164  11.00000  0.05    0.35 
Q15   1   0.9155  1.3131  0.9393  11.00000  0.05    0.34 
Q16   1  -0.1394  0.7772  0.4585  11.00000  0.05    0.34 
Q17   1   0.8088  0.9800  0.8958  11.00000  0.05    0.33 
Q18   1  -0.1824  0.9567  0.4789  11.00000  0.05    0.32 
Q19   1  -0.0972  0.6031  0.3830  11.00000  0.05    0.32 
Q20   1   0.3390  0.6714  0.3852  11.00000  0.05    0.30 
; 
_shelx_res_checksum    8840 
  
_shelx_hkl_file 
; 
  -1   0   0   78.19    3.40 
  -1   0   0   75.59    3.40 
  -1   0   0   74.19    3.30 
  -1   0   0   78.49    3.40 
   1   0   0   85.69    4.00 
   1   0   0   85.99    3.70 
   1   0   0   77.49    3.30 
  -2   0   0  360.06   14.30 
  -2   0   0  331.57   13.00 
  -2   0   0  321.47   12.80 
  -2   0   0  325.17   12.80 
  -2   0   0  331.87   13.00 
   2   0   0  323.27   12.70 
   2   0   0  341.17   13.00 
   2   0   0  368.66   14.20 
   2   0   0  316.07   12.80 
  -3   0   0  169.28    9.20 
  -3   0   0  158.88    7.60 
  -3   0   0  162.18    7.60 
  -3   0   0  155.78    7.30 
  -3   0   0  165.58    8.20 
   3   0   0  165.38    7.60 
   3   0   0  154.38    7.40 
   3   0   0  157.28    7.30 
   3   0   0  181.68    9.20 
  -4   0   0   50.89    5.10 
  -4   0   0   45.20    3.80 
  -4   0   0   47.80    3.70 
  -4   0   0   51.09    3.80 
  -4   0   0   47.60    3.90 
   4   0   0   48.10    4.00 
   4   0   0   45.90    3.50 
   4   0   0   50.29    3.70 
   4   0   0   49.20    3.70 
   4   0   0   55.29    5.20 
  -5   0   0  921.91   35.10 
  -5   0   0  893.21   35.00 
  -5   0   0  900.31   38.20 
  -5   0   0  884.01   35.20 
  -5   0   0  909.41   35.40 
   5   0   0  938.51   35.50 
   5   0   0  914.71   34.70 
   5   0   0 1054.89   38.80 
   5   0   0  920.01   35.10 
   5   0   0  913.61   35.00 
  -6   0   0  100.79    6.50 
  -6   0   0   95.99    6.60 
  -6   0   0   84.29    8.30 
  -6   0   0  105.09    6.80 
  -6   0   0   94.39    6.30 
   6   0   0   92.99    6.60 
   6   0   0   99.29    6.20 
   6   0   0  117.29    9.40 
   6   0   0   96.99    6.40 
   6   0   0   78.39    8.30 
  -7   0   0  111.49    7.50 
  -7   0   0   86.69    9.20 
  -7   0   0  106.39    7.10 
  -7   0   0   99.79    7.20 
  -7   0   0  102.69    7.20 
   7   0   0  121.39   10.40 
   7   0   0   98.89    7.00 
   7   0   0  102.19    7.20 
   7   0   0  114.89    7.00 
   7   0   0  102.99    7.20 
  -8   0   0    5.30    2.90 
  -8   0   0    4.30    2.20 
  -8   0   0    5.80    2.00 
  -8   0   0    6.20    2.00 
  -8   0   0    6.30    2.20 
   8   0   0    5.60    2.10 
   8   0   0    3.10    1.90 
   8   0   0    5.60    2.10 
   8   0   0    1.90    1.50 
  -9   0   0   -1.50    2.10 
  -9   0   0   -0.20    1.70 
  -9   0   0   -0.80    2.30 
  -9   0   0   -0.30    1.30 
  -9   0   0   -0.40    1.50 
   9   0   0   -0.40    1.60 
   9   0   0    0.50    1.50 
   9   0   0   -0.80    1.40 
   9   0   0    0.30    2.30 
 -10   0   0   29.30    5.00 
 -10   0   0   32.20    5.90 
 -10   0   0   31.50    4.90 
 -10   0   0   40.50    5.80 
  10   0   0   30.50    4.50 
  10   0   0   32.00    4.70 
 -11   0   0   42.00    6.50 
 -11   0   0   48.10    6.30 
 -11   0   0   43.00    6.90 
 -11   0   0   48.00    6.10 
  11   0   0   28.50    4.70 
 -12   0   0   -4.10    3.50 
 -12   0   0    1.70    2.70 
 -12   0   0    0.80    3.40 
  12  -1   0   -2.70    2.70 
 -12   1   0    1.00    2.50 
 -12   1   0    2.10    3.80 
 -12   1   0   -0.70    2.60 
 -12   1   0    0.40    3.10 
  11  -1   0   21.50    3.70 
  11  -1   0   16.30    3.60 
 -11   1   0   15.60    3.90 
 -11   1   0    7.20    3.10 
 -11   1   0   18.80    4.50 
 -11   1   0   16.80    4.10 
  10  -1   0   69.99    7.50 
  10  -1   0   93.49    7.20 
  10  -1   0   76.09    6.90 
  10  -1   0   79.19    7.80 
 -10   1   0   84.89    7.90 
 -10   1   0   59.69    9.60 
 -10   1   0   93.49    8.10 
 -10   1   0   82.79    7.30 
 -10   1   0   83.89    7.90 
   9  -1   0   63.09    6.10 
   9  -1   0   64.19    5.90 
   9  -1   0   62.29    6.30 
   9  -1   0   66.79    6.80 
  -9   1   0   62.59    6.40 
  -9   1   0   60.09    6.40 
  -9   1   0   59.89    6.30 
  -9   1   0   44.60    7.80 
  -9   1   0   58.59    6.20 
   8  -1   0    7.30    2.30 
   8  -1   0    8.80    2.50 
   8  -1   0    3.10    1.80 
  -8   1   0    2.90    2.70 
  -8   1   0    7.30    2.40 
  -8   1   0    7.30    2.60 
  -8   1   0    2.90    1.80 
  -8   1   0    5.70    2.10 
   7  -1   0   -0.10    1.50 
   7  -1   0    1.00    1.30 
   7  -1   0    1.10    1.20 
   7  -1   0    0.20    1.10 
  -7   1   0   -1.30    1.30 
  -7   1   0    0.50    1.20 
  -7   1   0    1.40    1.80 
  -7   1   0    0.90    1.30 
  -7   1   0   -0.90    1.30 
   6  -1   0   -0.50    1.00 
   6  -1   0    0.70    1.00 
   6  -1   0    4.30    2.50 
  -6   1   0    1.00    1.30 
  -6   1   0    1.10    1.30 
  -6   1   0    0.70    1.20 
  -6   1   0    1.70    1.40 
  -6   1   0    0.50    1.50 
   5  -1   0  113.99    6.30 
   5  -1   0  106.49    6.40 
   5  -1   0  113.29    6.80 
  -5   1   0  100.39    6.50 
  -5   1   0  101.69    7.90 
  -5   1   0  116.99    7.40 
  -5   1   0  111.99    6.90 
  -5   1   0  107.39    6.40 
   4  -1   0  171.58    8.70 
   4  -1   0  167.28    8.40 
   4  -1   0  194.78    8.60 
  -4   1   0  165.78    8.40 
  -4   1   0  181.28    9.90 
  -4   1   0  195.08    8.90 
  -4   1   0  177.78    8.80 
  -4   1   0  173.08    8.70 
   3  -1   0  243.58   11.00 
   3  -1   0  271.57   10.80 
   3  -1   0  229.58   10.70 
   3  -1   0  273.97   11.20 
  -3   1   0  259.67   11.20 
  -3   1   0  250.97   11.70 
  -3   1   0  243.68   11.00 
  -3   1   0  266.07   10.80 
  -3   1   0  275.27   11.10 
   2  -1   0  539.65   20.10 
   2  -1   0  554.94   20.10 
   2  -1   0  538.75   19.80 
   2  -1   0  516.65   20.10 
  -2   1   0  517.75   19.80 
  -2   1   0  529.85   20.10 
  -2   1   0  530.55   20.10 
  -2   1   0  548.15   20.10 
   1  -1   0   34.70    2.00 
   1  -1   0   36.40    1.90 
   1  -1   0   36.20    2.10 
   1  -1   0   33.30    2.10 
  -1   1   0   34.00    2.10 
  -1   1   0   32.50    2.10 
  -1   1   0   34.10    1.80 
  -1   1   0   34.60    2.10 
   0  -1   0  275.67    9.70 
   0  -1   0  281.17    9.90 
   0  -1   0  274.27   10.00 
   0  -1   0  216.18   10.60 
   0   1   0  286.47    9.90 
   0   1   0  242.08   10.00 
   0   1   0  242.98   10.20 
  -1  -1   0 1616.24   61.59 
  -1  -1   0 1722.13   61.69 
  -1  -1   0 1644.64   61.59 
  -1  -1   0 1642.84   61.69 
   1   1   0 1729.03   63.19 
   1   1   0 1926.91   61.79 
   1   1   0 2037.00   62.29 
   1   1   0 1673.73   61.69 
   1   1   0 1862.31   61.59 
  -2  -1   0  560.74   21.30 
  -2  -1   0  574.04   23.30 
  -2  -1   0  546.35   21.20 
  -2  -1   0  550.64   21.40 
  -2  -1   0  541.15   21.30 
  -2  -1   0  662.43   21.80 
   2   1   0  526.15   21.10 
   2   1   0  567.44   21.20 
   2   1   0  537.35   21.20 
   2   1   0  625.74   23.70 
   2   1   0  570.94   21.40 
   2   1   0  635.84   21.70 
  -3  -1   0   13.30    2.10 
  -3  -1   0    9.60    2.30 
  -3  -1   0   12.80    1.90 
  -3  -1   0   12.60    2.00 
  -3  -1   0   10.80    1.80 
  -3  -1   0   13.10    2.10 
   3   1   0   11.20    1.70 
   3   1   0   12.80    1.80 
   3   1   0   11.40    1.70 
   3   1   0   10.70    2.60 
   3   1   0   10.00    1.70 
  -4  -1   0  608.64   23.50 
  -4  -1   0  553.14   23.20 
  -4  -1   0  641.54   27.20 
  -4  -1   0  600.64   23.80 
  -4  -1   0  602.24   23.80 
   4   1   0  605.34   23.40 
   4   1   0  598.34   25.40 
   4   1   0  598.64   23.60 
   4   1   0  572.44   23.10 
   4   1   0  679.23   27.20 
  -5  -1   0   36.90    3.90 
  -5  -1   0   41.80    4.00 
  -5  -1   0   35.40    4.10 
  -5  -1   0   43.50    6.10 
  -5  -1   0   43.40    3.90 
   5   1   0   39.10    3.60 
   5   1   0   44.60    3.80 
   5   1   0   49.99    6.10 
   5   1   0   36.30    3.60 
   5   1   0   43.10    3.60 
  -6  -1   0  117.49    7.00 
  -6  -1   0   98.19    9.60 
  -6  -1   0  112.99    7.30 
  -6  -1   0  117.69    7.70 
  -6  -1   0  112.49    7.40 
   6   1   0  134.39   10.40 
   6   1   0  122.19    7.30 
   6   1   0  110.49    6.90 
   6   1   0  110.79    7.10 
   6   1   0  117.79    6.90 
  -7  -1   0  268.67   13.60 
  -7  -1   0  297.67   14.50 
  -7  -1   0  281.87   13.90 
  -7  -1   0  288.97   14.20 
  -7  -1   0  243.78   17.00 
   7   1   0  277.37   13.60 
   7   1   0  317.37   18.50 
   7   1   0  286.27   13.60 
   7   1   0  280.77   13.20 
  -8  -1   0   55.49    5.60 
  -8  -1   0   54.99    5.40 
  -8  -1   0   57.49    6.00 
  -8  -1   0   43.60    5.40 
   8   1   0   57.49    8.90 
   8   1   0   46.10    5.00 
   8   1   0   52.59    5.20 
  -9  -1   0    3.40    1.80 
  -9  -1   0    6.30    2.50 
  -9  -1   0    4.10    2.50 
  -9  -1   0    1.30    2.20 
   9   1   0    2.70    4.00 
   9   1   0    3.40    1.80 
 -10  -1   0   -2.10    2.20 
 -10  -1   0    2.50    1.80 
 -10  -1   0   -0.10    2.00 
  10   1   0   -4.20    1.90 
 -11  -1   0   -2.50    2.00 
 -11  -1   0    1.40    2.50 
  12  -2   0    4.20    3.70 
  12  -2   0    1.90    3.00 
 -12   2   0    3.80    3.50 
 -12   2   0    1.80    3.80 
 -12   2   0   -0.70    2.30 
 -12   2   0    1.20    3.40 
 -12   2   0   -5.20    2.70 
  11  -2   0    3.70    2.50 
  11  -2   0    8.30    3.10 
  11  -2   0    3.70    2.60 
 -11   2   0    0.30    2.60 
 -11   2   0    0.50    2.70 
 -11   2   0    0.60    2.50 
 -11   2   0    6.10    3.20 
  10  -2   0    8.60    2.80 
  10  -2   0    0.90    2.20 
  10  -2   0    1.90    3.00 
  10  -2   0    4.10    2.50 
 -10   2   0    1.40    2.20 
 -10   2   0    3.20    2.60 
 -10   2   0    2.50    2.50 
 -10   2   0    7.80    2.90 
   9  -2   0  124.69    9.20 
   9  -2   0  139.89    9.80 
   9  -2   0  125.19    8.70 
   9  -2   0  138.39    9.50 
  -9   2   0  143.89   10.30 
  -9   2   0  131.69    9.50 
  -9   2   0  145.99    9.80 
  -9   2   0  112.59   11.20 
  -9   2   0  142.79    9.80 
   8  -2   0   30.00    4.70 
   8  -2   0   32.00    4.40 
   8  -2   0   23.60    3.70 
  -8   2   0   28.80    4.20 
  -8   2   0   25.10    4.10 
  -8   2   0   24.90    4.40 
  -8   2   0   35.20    4.30 
  -8   2   0   20.00    4.90 
   7  -2   0  136.79    8.30 
   7  -2   0  139.29    8.70 
   7  -2   0  134.29    8.40 
  -7   2   0  136.79    8.30 
  -7   2   0  138.79    9.00 
  -7   2   0  137.49    8.70 
  -7   2   0  141.49    8.90 
  -7   2   0  105.79    9.30 
   6  -2   0  115.09    7.70 
   6  -2   0  121.99    7.30 
   6  -2   0  123.39    7.50 
   6  -2   0  129.79    7.90 
  -6   2   0  122.69    7.90 
  -6   2   0  135.49    8.30 
  -6   2   0  126.39    7.60 
  -6   2   0  120.69    7.80 
   5  -2   0   28.80    3.30 
   5  -2   0   30.30    3.60 
   5  -2   0   27.30    3.40 
   5  -2   0   28.70    3.10 
  -5   2   0   30.30    3.60 
  -5   2   0   38.00    4.70 
  -5   2   0   28.40    3.30 
  -5   2   0   25.10    3.40 
   4  -2   0  262.97   11.80 
   4  -2   0  270.17   11.40 
   4  -2   0  256.07   11.70 
   4  -2   0  253.07   11.50 
  -4   2   0  231.48   14.50 
  -4   2   0  246.48   11.30 
  -4   2   0  244.48   11.80 
  -4   2   0  251.97   11.70 
   3  -2   0  551.54   20.70 
   3  -2   0  559.74   20.60 
   3  -2   0  531.05   20.60 
   3  -2   0  532.55   20.10 
  -3   2   0  505.25   20.50 
  -3   2   0  510.35   20.40 
  -3   2   0  484.65   20.60 
  -3   2   0  470.05   19.90 
   2  -2   0 1349.77   47.60 
   2  -2   0 1360.76   47.20 
   2  -2   0 1401.26   46.80 
   2  -2   0 1423.86   47.60 
   2  -2   0 1346.27   47.60 
  -2   2   0 1255.77   47.00 
  -2   2   0 1247.08   47.50 
  -2   2   0 1307.97   47.40 
  -2   2   0 1237.48   46.70 
  -2   2   0 1223.98   47.40 
   1  -2   0  672.13   25.10 
   1  -2   0  665.83   25.40 
   1  -2   0  778.72   25.60 
   1  -2   0  699.73   25.40 
   1  -2   0  718.83   25.50 
  -1   2   0  637.84   25.00 
  -1   2   0  673.23   25.40 
  -1   2   0  645.54   25.30 
   0  -2   0 1376.66   48.00 
   0  -2   0 1314.77   48.00 
   0  -2   0 1366.46   48.00 
   0  -2   0 1458.55   48.60 
   0  -2   0 1352.66   47.70 
   0   2   0 1345.47   48.40 
   0   2   0 1279.87   47.90 
   0   2   0 1265.47   47.60 
   0   2   0 1326.27   47.90 
   0   2   0 1362.16   48.10 
  -1  -2   0    3.10    1.00 
  -1  -2   0    4.50    1.20 
  -1  -2   0    3.00    0.90 
  -1  -2   0    4.40    1.20 
   1   2   0    2.60    0.90 
   1   2   0    4.70    1.10 
   1   2   0    3.00    1.10 
   1   2   0    3.30    0.90 
  -2  -2   0   57.99    4.00 
  -2  -2   0   45.50    3.30 
  -2  -2   0   47.50    3.40 
  -2  -2   0   41.60    3.30 
   2   2   0   52.19    3.90 
   2   2   0   56.89    5.40 
   2   2   0   46.90    3.50 
   2   2   0   45.80    3.30 
   2   2   0   52.59    3.30 
   2   2   0   51.29    3.40 
  -3  -2   0  340.87   14.50 
  -3  -2   0  335.77   14.40 
  -3  -2   0  338.07   14.30 
  -3  -2   0  317.67   14.30 
  -3  -2   0  365.76   15.00 
   3   2   0  346.67   14.30 
   3   2   0  341.47   14.10 
   3   2   0  350.86   14.90 
   3   2   0  403.26   18.20 
   3   2   0  348.27   15.10 
   3   2   0  353.06   14.30 
  -4  -2   0  124.19    6.90 
  -4  -2   0  126.09    7.20 
  -4  -2   0  133.19    7.50 
  -4  -2   0  130.09    7.00 
  -4  -2   0  125.29    7.20 
   4   2   0  133.49    7.00 
   4   2   0  134.09    7.00 
   4   2   0  155.28   10.60 
   4   2   0  120.79    7.40 
   4   2   0  124.99    7.00 
  -5  -2   0  503.75   21.00 
  -5  -2   0  489.05   20.70 
  -5  -2   0  507.55   20.60 
  -5  -2   0  489.35   20.80 
  -5  -2   0  474.95   20.30 
   5   2   0  468.45   20.00 
   5   2   0  495.35   21.00 
   5   2   0  572.64   25.60 
   5   2   0  492.35   20.50 
   5   2   0  490.55   20.10 
  -6  -2   0   28.80    4.10 
  -6  -2   0   23.10    3.50 
  -6  -2   0   24.20    3.60 
  -6  -2   0   30.50    3.90 
   6   2   0   30.10    6.20 
   6   2   0   25.40    3.40 
   6   2   0   27.80    3.60 
  -7  -2   0   50.79    5.50 
  -7  -2   0   61.59    5.60 
  -7  -2   0   55.89    5.30 
  -7  -2   0   61.29    5.40 
   7   2   0   54.29    4.90 
   7   2   0   61.49    8.80 
   7   2   0   52.59    5.00 
  -8  -2   0   30.40    4.50 
  -8  -2   0   31.50    4.90 
   8   2   0   44.00    8.00 
  -9  -2   0   39.80    5.40 
  -9  -2   0   45.70    5.60 
  -9  -2   0   47.20    5.60 
   9   2   0   47.80    9.40 
 -10  -2   0   13.40    3.20 
 -10  -2   0    8.80    5.20 
 -10  -2   0   14.20    3.50 
  10   2   0   11.30    5.90 
  13  -3   0   -2.20    3.30 
  13  -3   0   -5.00    4.90 
 -13   3   0   -1.30    3.30 
 -13   3   0   -0.60    2.70 
 -13   3   0    3.20    3.50 
  12  -3   0    5.40    4.00 
 -12   3   0    3.00    2.60 
 -12   3   0   -0.70    2.80 
 -12   3   0   -0.90    2.20 
 -12   3   0    4.00    2.90 
  11  -3   0   35.70    6.20 
  11  -3   0   42.70    5.90 
  11  -3   0   45.10    6.20 
 -11   3   0   51.89    6.90 
 -11   3   0   43.00    6.60 
 -11   3   0   38.50    5.80 
 -11   3   0   51.99    6.90 
  10  -3   0  187.68   11.50 
  10  -3   0  156.98   10.70 
  10  -3   0  171.78   11.60 
 -10   3   0  155.08   11.60 
 -10   3   0  182.88   12.10 
 -10   3   0  174.88   11.40 
 -10   3   0  180.98   12.40 
   9  -3   0    9.20    2.90 
   9  -3   0    2.40    1.90 
   9  -3   0    3.80    2.70 
   9  -3   0    5.20    2.20 
  -9   3   0    2.80    2.20 
  -9   3   0    2.10    3.00 
  -9   3   0    7.10    2.70 
  -9   3   0    3.50    2.30 
   8  -3   0   73.79    6.80 
   8  -3   0   71.59    6.70 
   8  -3   0   63.39    6.50 
   8  -3   0   72.69    6.30 
  -8   3   0   75.89    7.00 
  -8   3   0   79.49    7.20 
  -8   3   0   71.49    6.70 
  -8   3   0   77.39    6.70 
   7  -3   0  105.29    7.80 
   7  -3   0  104.29    7.60 
   7  -3   0  107.79    7.30 
   7  -3   0  101.29    7.20 
  -7   3   0  107.89    7.30 
  -7   3   0  108.49    8.00 
  -7   3   0  104.99    7.60 
  -7   3   0   97.59    7.50 
  -7   3   0   84.19    7.70 
   6  -3   0   31.80    3.80 
   6  -3   0   30.40    3.70 
   6  -3   0   32.20    4.00 
   6  -3   0   30.30    3.90 
  -6   3   0   31.10    4.00 
  -6   3   0   27.70    3.90 
  -6   3   0   37.30    4.10 
  -6   3   0   26.80    4.20 
  -6   3   0   29.10    3.80 
   5  -3   0  238.48   12.00 
   5  -3   0  229.88   11.70 
   5  -3   0  230.08   11.90 
   5  -3   0  252.07   11.60 
  -5   3   0  223.58   11.20 
  -5   3   0  237.38   12.00 
  -5   3   0  231.78   14.00 
  -5   3   0  236.18   12.30 
   4  -3   0  203.18   10.50 
   4  -3   0  224.78   10.30 
   4  -3   0  219.18   10.50 
   4  -3   0  212.68   10.60 
  -4   3   0  207.68   10.40 
  -4   3   0  198.68    9.90 
  -4   3   0  208.28   10.70 
  -4   3   0  204.78   10.50 
   3  -3   0   79.49    4.40 
   3  -3   0   75.89    4.70 
   3  -3   0   69.69    4.80 
   3  -3   0   71.29    5.00 
   3  -3   0   66.59    5.00 
  -3   3   0   76.39    5.10 
  -3   3   0   68.59    4.20 
  -3   3   0   67.89    4.90 
  -3   3   0   66.79    5.00 
  -3   3   0   67.39    4.40 
   2  -3   0   45.20    3.60 
   2  -3   0   39.80    3.20 
   2  -3   0   40.70    3.60 
   2  -3   0   45.50    3.60 
   2  -3   0   46.70    3.40 
  -2   3   0   44.20    3.40 
  -2   3   0   36.80    3.40 
  -2   3   0   39.50    3.40 
  -2   3   0   41.00    3.50 
  -2   3   0   37.20    3.10 
   1  -3   0  787.22   27.90 
   1  -3   0  783.32   28.10 
   1  -3   0  719.53   27.30 
  -1   3   0  699.53   27.70 
  -1   3   0  708.73   27.70 
  -1   3   0  737.93   27.70 
  -1   3   0  737.53   28.00 
  -1   3   0  679.03   27.20 
   0  -3   0   65.59    4.20 
   0  -3   0   60.29    4.10 
   0  -3   0   63.29    4.00 
   0  -3   0   65.19    4.60 
   0  -3   0   62.89    4.20 
   0   3   0   64.89    4.20 
   0   3   0   57.69    4.50 
   0   3   0   61.49    3.90 
   0   3   0   59.69    4.10 
   0   3   0   58.09    4.00 
  -1  -3   0  190.78    9.00 
  -1  -3   0  192.98    8.90 
  -1  -3   0  196.58    9.10 
  -1  -3   0  184.08    8.70 
  -1  -3   0  208.48    9.90 
   1   3   0  190.98    8.70 
   1   3   0  197.88    9.90 
   1   3   0  197.48    9.10 
   1   3   0  202.78    9.10 
  -2  -3   0  203.88    9.80 
  -2  -3   0  225.08   10.20 
  -2  -3   0  217.78    9.90 
  -2  -3   0  230.68   11.00 
  -2  -3   0  215.68   10.30 
  -2  -3   0  213.48    9.90 
   2   3   0  219.08   10.10 
   2   3   0  214.38    9.60 
   2   3   0  215.28   11.00 
   2   3   0  204.08    9.90 
   2   3   0  245.98   13.40 
   2   3   0  218.18    9.90 
  -3  -3   0   25.70    3.40 
  -3  -3   0   31.60    3.60 
  -3  -3   0   28.20    3.10 
  -3  -3   0   27.60    3.00 
  -3  -3   0   27.20    3.50 
  -3  -3   0   26.80    3.10 
   3   3   0   31.00    5.50 
   3   3   0   22.10    3.10 
   3   3   0   32.80    3.30 
   3   3   0   28.90    3.00 
   3   3   0   25.70    4.20 
   3   3   0   30.60    3.90 
  -4  -3   0  257.97   12.60 
  -4  -3   0  267.37   12.50 
  -4  -3   0  295.47   13.00 
  -4  -3   0  285.67   13.80 
  -4  -3   0  292.17   13.30 
  -4  -3   0  279.67   14.40 
   4   3   0  285.27   13.10 
   4   3   0  288.17   12.90 
   4   3   0  276.47   12.40 
   4   3   0  290.27   14.10 
   4   3   0  272.67   13.80 
  -5  -3   0  106.59    8.60 
  -5  -3   0  110.89   11.30 
  -5  -3   0   99.89    6.60 
  -5  -3   0   98.19    6.70 
  -5  -3   0  103.69    7.00 
  -5  -3   0  111.29    6.90 
   5   3   0  108.59    7.80 
   5   3   0  107.19    6.60 
   5   3   0  105.59    6.50 
   5   3   0  124.99   11.10 
  -6  -3   0   17.20    4.10 
  -6  -3   0   27.20    3.80 
  -6  -3   0   30.10    4.20 
  -6  -3   0   25.80    4.00 
  -6  -3   0   23.80    3.40 
  -6  -3   0   25.40    3.90 
   6   3   0   22.40    3.30 
   6   3   0   21.60    3.10 
   6   3   0   19.20    3.50 
  -7  -3   0    4.80    2.10 
  -7  -3   0    6.40    2.00 
  -7  -3   0    5.40    2.20 
  -7  -3   0    6.10    2.10 
  -7  -3   0    5.40    2.10 
   7   3   0    3.30    3.50 
   7   3   0    3.20    2.10 
   7   3   0    5.90    2.00 
  -8  -3   0    5.10    2.40 
  -8  -3   0    5.20    2.40 
  -8  -3   0    1.90    3.20 
   8   3   0    4.80    2.20 
  -9  -3   0   10.80    8.10 
   9   3   0    6.50    4.80 
  10   3   0    2.30    4.90 
  13  -4   0   -7.20    3.30 
  13  -4   0   -2.00    4.50 
 -13   4   0   -1.70    2.90 
 -13   4   0   -5.80    2.70 
 -13   4   0   -7.80    3.90 
 -13   4   0   -7.00    2.90 
  12  -4   0   -0.80    2.30 
 -12   4   0   -5.00    2.50 
 -12   4   0    0.40    3.40 
 -12   4   0    3.20    2.70 
 -12   4   0    2.10    2.80 
  11  -4   0    2.70    2.40 
  11  -4   0   -2.30    2.10 
  11  -4   0    6.40    2.70 
 -11   4   0    1.50    1.80 
 -11   4   0    0.80    3.10 
 -11   4   0    7.10    6.00 
 -11   4   0    2.30    2.70 
  10  -4   0   19.50    4.20 
  10  -4   0   18.40    3.60 
  10  -4   0   17.60    4.20 
  10  -4   0   23.70    3.90 
 -10   4   0   23.00    4.10 
 -10   4   0   14.40    4.00 
 -10   4   0   17.40    4.40 
 -10   4   0   18.30    4.50 
   9  -4   0  121.99    9.00 
   9  -4   0  103.89   10.10 
   9  -4   0  105.49    9.10 
   9  -4   0  117.49    9.20 
  -9   4   0  131.79    9.60 
  -9   4   0  123.19    9.30 
  -9   4   0  122.09    9.80 
  -9   4   0  128.39    9.10 
   8  -4   0    3.40    2.20 
   8  -4   0    1.60    2.00 
   8  -4   0    1.60    1.80 
   8  -4   0    3.70    2.00 
  -8   4   0    2.10    1.80 
  -8   4   0    2.90    2.10 
  -8   4   0    7.40    2.60 
  -8   4   0    5.00    2.20 
   7  -4   0    1.60    1.50 
   7  -4   0   -1.30    1.40 
   7  -4   0    1.70    1.50 
   7  -4   0   -1.40    1.30 
  -7   4   0    0.10    1.40 
  -7   4   0    1.20    1.80 
  -7   4   0    1.90    1.40 
  -7   4   0    1.20    1.30 
   6  -4   0   12.80    2.40 
   6  -4   0   16.20    3.30 
   6  -4   0   11.40    3.00 
  -6   4   0   14.50    3.00 
  -6   4   0   16.40    3.30 
  -6   4   0   12.50    2.40 
  -6   4   0   18.90    3.50 
   5  -4   0   92.69    6.70 
   5  -4   0   97.09    6.40 
   5  -4   0   85.69    6.70 
   5  -4   0   88.89    6.70 
  -5   4   0   87.89    6.80 
  -5   4   0   87.49    7.80 
  -5   4   0   87.19    6.20 
  -5   4   0   90.29    6.60 
   4  -4   0  783.82   30.00 
   4  -4   0  782.42   30.70 
   4  -4   0  746.23   30.30 
   4  -4   0  799.62   29.20 
   4  -4   0  759.92   30.60 
  -4   4   0  742.33   30.40 
  -4   4   0  762.32   30.40 
  -4   4   0  712.23   29.00 
  -4   4   0  771.22   29.80 
  -4   4   0  764.62   30.80 
   3  -4   0  235.18   11.50 
   3  -4   0  255.67   11.30 
   3  -4   0  246.38   11.30 
   3  -4   0  254.07   12.10 
   3  -4   0  228.88   11.60 
  -3   4   0  233.48   11.70 
  -3   4   0  225.78   11.10 
  -3   4   0  242.58   11.20 
  -3   4   0  234.78   11.80 
  -3   4   0  235.38   11.70 
   2  -4   0    1.60    0.90 
   2  -4   0    1.10    1.10 
   2  -4   0    1.00    1.10 
   2  -4   0    1.20    1.00 
   2  -4   0    1.90    1.10 
  -2   4   0    0.30    1.00 
  -2   4   0    2.10    0.90 
  -2   4   0    0.20    0.90 
  -2   4   0    1.20    1.00 
  -2   4   0    1.70    1.00 
  -2   4   0    2.60    1.00 
   1  -4   0  173.58    8.70 
   1  -4   0  172.98    8.30 
   1  -4   0  175.38    9.10 
   1  -4   0  171.18    8.90 
  -1   4   0  156.48    8.10 
  -1   4   0  161.38    8.60 
  -1   4   0  146.99    8.50 
  -1   4   0  171.78    8.70 
  -1   4   0  173.98    9.10 
   0  -4   0   17.10    2.60 
   0  -4   0   23.30    3.30 
   0  -4   0   20.20    2.80 
   0  -4   0   20.50    3.10 
   0  -4   0   20.10    2.70 
   0   4   0   18.90    2.60 
   0   4   0   17.00    2.80 
   0   4   0   18.40    2.80 
   0   4   0   18.60    2.70 
   0   4   0   19.00    2.60 
  -1  -4   0  328.97   14.50 
  -1  -4   0  342.97   14.60 
  -1  -4   0  329.67   15.50 
  -1  -4   0  343.57   14.30 
  -1  -4   0  314.37   14.40 
   1   4   0  329.37   14.60 
   1   4   0  328.27   15.70 
   1   4   0  324.27   14.10 
   1   4   0  356.86   14.60 
  -2  -4   0  138.49    8.20 
  -2  -4   0  132.39    7.60 
  -2  -4   0  137.99    7.60 
  -2  -4   0  142.59    9.00 
  -2  -4   0  142.99    7.80 
   2   4   0  132.39    7.70 
   2   4   0  147.09    8.30 
   2   4   0  148.69   10.70 
   2   4   0  131.49    8.70 
   2   4   0  140.19    7.70 
   2   4   0  133.49    7.30 
  -3  -4   0   61.59    4.70 
  -3  -4   0   53.99    5.00 
  -3  -4   0   65.09    4.80 
  -3  -4   0   56.89    5.40 
  -3  -4   0   53.99    4.70 
  -3  -4   0   63.19    5.40 
   3   4   0   71.29    7.90 
   3   4   0   53.19    6.80 
   3   4   0   60.99    4.90 
   3   4   0   62.69    4.70 
   3   4   0   60.99    5.70 
   3   4   0   59.79    6.40 
  -4  -4   0   18.20    3.00 
  -4  -4   0   12.20    2.50 
  -4  -4   0   13.40    2.70 
  -4  -4   0   20.80    3.60 
  -4  -4   0   15.90    2.90 
  -4  -4   0   19.40    3.30 
   4   4   0   16.50    3.20 
   4   4   0   19.10    3.20 
   4   4   0   13.90    2.60 
   4   4   0   13.90    2.60 
   4   4   0   17.90    2.90 
   4   4   0   14.80    4.40 
  -5  -4   0   28.80    3.90 
  -5  -4   0   26.70    4.50 
  -5  -4   0   25.90    3.90 
  -5  -4   0   25.70    4.70 
  -5  -4   0   37.50    4.60 
  -5  -4   0   31.80    4.00 
   5   4   0   35.20    7.30 
   5   4   0   25.10    4.20 
   5   4   0   35.90    4.40 
   5   4   0   33.10    3.90 
  -6  -4   0   62.59    6.30 
  -6  -4   0   64.59    5.50 
  -6  -4   0   51.39    5.20 
  -6  -4   0   55.79    6.20 
  -6  -4   0   58.79    5.20 
  -6  -4   0   56.49    7.80 
   6   4   0   66.79   10.00 
   6   4   0   58.19    6.80 
   6   4   0   61.49    5.50 
   6   4   0   62.19    5.50 
  -7  -4   0   10.70    2.80 
  -7  -4   0    8.20    2.50 
  -7  -4   0    9.10    2.80 
  -7  -4   0   10.20    4.30 
   7   4   0    9.40    2.70 
   7   4   0    7.10    2.40 
   7   4   0    8.00    4.60 
   7   4   0   11.60    3.00 
  -8  -4   0   11.40    3.00 
  -8  -4   0   14.70    2.90 
  -8  -4   0   12.90    2.90 
  -8  -4   0    6.60    4.20 
   8   4   0   12.30    5.20 
   8   4   0    9.60    3.80 
  -9  -4   0    2.80    4.00 
  -9  -4   0    0.90    2.60 
  -9  -4   0   -3.70    1.70 
   9   4   0    0.60    4.20 
  10   4   0   -3.50    5.10 
  13  -5   0   17.40    3.80 
 -13   5   0   22.90    8.70 
 -13   5   0   18.90    5.40 
 -13   5   0   13.90    4.90 
 -13   5   0    7.00    5.00 
  12  -5   0   -2.00    2.50 
  12  -5   0   -2.00    3.70 
 -12   5   0   -2.00    2.50 
 -12   5   0   -2.90    2.50 
 -12   5   0    1.30    2.60 
 -12   5   0   -1.20    2.50 
  11  -5   0   -0.20    2.40 
  11  -5   0   -0.80    2.40 
  11  -5   0   -0.20    2.10 
 -11   5   0    1.60    2.30 
 -11   5   0   -0.20    2.00 
 -11   5   0    0.50    2.50 
 -11   5   0   -0.80    2.40 
  10  -5   0   -1.60    2.40 
  10  -5   0    1.20    2.80 
  10  -5   0    0.60    2.30 
  10  -5   0   -2.00    1.90 
 -10   5   0    0.10    1.90 
 -10   5   0   -2.60    2.20 
 -10   5   0   -1.60    2.00 
 -10   5   0   -3.70    2.20 
   9  -5   0   22.20    3.90 
   9  -5   0   20.10    4.10 
   9  -5   0   20.60    3.60 
   9  -5   0   23.40    4.50 
  -9   5   0   19.60    4.30 
  -9   5   0   27.10    4.70 
  -9   5   0   16.30    3.90 
  -9   5   0   18.90    4.50 
   8  -5   0   39.70    5.20 
   8  -5   0   40.70    5.80 
   8  -5   0   46.10    5.20 
   8  -5   0   40.70    5.50 
  -8   5   0   46.00    5.80 
  -8   5   0   37.80    5.10 
  -8   5   0   45.20    5.80 
  -8   5   0   38.70    5.20 
   7  -5   0   11.30    2.50 
   7  -5   0   21.00    4.10 
   7  -5   0   21.10    3.80 
   7  -5   0   15.00    3.40 
  -7   5   0   14.70    3.60 
  -7   5   0   16.40    3.50 
  -7   5   0   24.60    4.00 
  -7   5   0   15.40    3.50 
   6  -5   0   27.70    4.40 
   6  -5   0   31.50    4.50 
   6  -5   0   22.20    3.90 
   6  -5   0   23.00    4.00 
  -6   5   0   23.90    3.70 
  -6   5   0   23.90    4.00 
  -6   5   0   26.30    3.80 
  -6   5   0   25.50    4.40 
   5  -5   0   73.89    6.40 
   5  -5   0   70.69    6.30 
   5  -5   0   64.59    5.70 
   5  -5   0   66.79    4.90 
   5  -5   0   70.09    6.20 
  -5   5   0   62.59    5.60 
  -5   5   0   62.69    5.10 
  -5   5   0   65.49    6.10 
  -5   5   0   72.09    6.20 
   4  -5   0   98.69    7.30 
   4  -5   0  103.09    7.30 
   4  -5   0  104.29    6.90 
   4  -5   0   93.99    6.90 
   4  -5   0  108.99    6.70 
  -4   5   0  101.39    7.40 
  -4   5   0   92.29    7.00 
  -4   5   0  110.49    8.50 
  -4   5   0  106.89    6.90 
  -4   5   0  104.99    6.70 
   3  -5   0  191.08   10.40 
   3  -5   0  202.88   10.30 
   3  -5   0  210.78   10.60 
   3  -5   0  195.28   10.70 
   3  -5   0  199.18   10.80 
  -3   5   0  185.68   10.60 
  -3   5   0  192.88   10.50 
  -3   5   0  187.08   10.00 
  -3   5   0  209.08   10.60 
  -3   5   0  182.68    9.90 
   2  -5   0  252.87   12.50 
   2  -5   0  236.78   11.70 
   2  -5   0  251.77   12.60 
   2  -5   0  258.67   12.30 
   2  -5   0  247.48   12.50 
  -2   5   0  238.88   11.70 
  -2   5   0  249.88   12.30 
  -2   5   0  256.47   12.60 
  -2   5   0  238.58   12.50 
  -2   5   0  244.18   12.20 
   1  -5   0  716.53   29.10 
   1  -5   0  751.92   29.00 
   1  -5   0  762.62   29.30 
   1  -5   0  737.93   29.90 
  -1   5   0  761.42   29.20 
  -1   5   0  713.43   29.30 
  -1   5   0  697.53   29.80 
  -1   5   0  731.83   29.20 
  -1   5   0  683.53   28.40 
   0  -5   0  202.58   11.20 
   0  -5   0  204.28   10.40 
   0  -5   0  194.88   10.50 
   0  -5   0  207.58   10.50 
   0  -5   0  209.88   10.90 
   0   5   0  191.08   10.20 
   0   5   0  195.28   10.30 
   0   5   0  195.28   11.40 
   0   5   0  197.78   10.00 
   0   5   0  202.08   10.60 
  -1  -5   0   54.79    4.80 
  -1  -5   0   53.29    5.40 
  -1  -5   0   55.29    4.60 
  -1  -5   0   57.09    4.80 
  -1  -5   0   53.59    4.80 
   1   5   0   62.69    4.90 
   1   5   0   51.29    4.30 
   1   5   0   47.00    4.60 
   1   5   0   60.39    5.80 
   1   5   0   51.39    4.70 
  -2  -5   0  217.68   11.30 
  -2  -5   0  221.88   11.40 
  -2  -5   0  221.88   11.50 
  -2  -5   0  215.38   12.50 
  -2  -5   0  221.48   11.10 
   2   5   0  244.38   15.30 
   2   5   0  236.78   11.40 
   2   5   0  219.78   11.50 
   2   5   0  222.08   10.90 
   2   5   0  224.68   13.10 
  -3  -5   0  346.67   15.60 
  -3  -5   0  329.37   15.50 
  -3  -5   0  327.67   15.70 
  -3  -5   0  326.17   15.30 
  -3  -5   0  328.27   16.90 
   3   5   0  344.67   17.90 
   3   5   0  367.96   15.90 
   3   5   0  329.47   15.50 
   3   5   0  331.87   15.70 
  -4  -5   0   67.19    5.70 
  -4  -5   0   62.19    6.80 
  -4  -5   0   78.69    6.40 
  -4  -5   0   66.29    5.70 
  -4  -5   0   61.49    6.40 
  -4  -5   0   70.59    5.90 
   4   5   0   65.39    5.90 
   4   5   0   75.39    5.80 
   4   5   0   78.49    6.30 
   4   5   0   66.19    5.50 
   4   5   0   92.49   10.00 
   4   5   0   70.79    7.20 
  -5  -5   0   38.50    4.70 
  -5  -5   0   52.59    6.30 
  -5  -5   0   41.60    5.40 
  -5  -5   0   42.90    5.00 
  -5  -5   0   49.99    6.10 
  -5  -5   0   51.19    5.70 
   5   5   0   47.50    5.40 
   5   5   0   43.10    6.90 
   5   5   0   43.40    4.70 
   5   5   0   52.19    9.10 
  -6  -5   0   17.80    3.60 
  -6  -5   0   16.60    3.70 
  -6  -5   0   18.10    4.00 
  -6  -5   0   30.40    4.10 
   6   5   0   21.20    6.10 
   6   5   0   19.40    3.60 
   6   5   0   15.40    4.10 
  -7  -5   0   22.90    3.60 
  -7  -5   0   31.30    5.40 
  -7  -5   0   25.70    4.30 
  -7  -5   0   28.50    4.50 
  -7  -5   0   21.00    4.10 
   7   5   0   22.20    6.30 
   7   5   0   25.60    5.10 
  -8  -5   0    2.00    4.30 
   8   5   0    8.80    4.90 
   8   5   0   10.60    4.30 
  -9  -5   0    6.90    5.80 
   9   5   0   13.10    5.90 
  13  -6   0   10.80    4.80 
  13  -6   0   10.60    5.10 
 -13   6   0    7.10    8.00 
 -13   6   0   17.40    5.50 
 -13   6   0   14.40    5.40 
 -13   6   0   13.10    4.50 
  12  -6   0   17.30    4.60 
  12  -6   0   15.90    4.00 
 -12   6   0   12.30    3.80 
 -12   6   0   16.80    4.00 
 -12   6   0   15.90    5.20 
 -12   6   0   20.60    5.20 
  11  -6   0   30.60    5.30 
  11  -6   0   26.00    5.00 
 -11   6   0   29.60    5.50 
 -11   6   0   33.10    6.00 
 -11   6   0   34.00    6.90 
 -11   6   0   30.90    5.40 
  10  -6   0   -0.50    1.90 
  10  -6   0    0.10    2.50 
  10  -6   0   -1.40    2.30 
  10  -6   0   -3.70    2.40 
 -10   6   0   -0.50    2.50 
 -10   6   0    0.40    2.10 
 -10   6   0   -0.50    2.50 
 -10   6   0    2.20    2.60 
   9  -6   0    0.40    1.50 
   9  -6   0   -0.90    2.40 
   9  -6   0    0.00    2.20 
   9  -6   0    2.70    2.40 
  -9   6   0   -1.40    2.20 
  -9   6   0    2.30    2.90 
  -9   6   0   -3.00    1.80 
  -9   6   0    0.00    1.90 
   8  -6   0   83.69    7.50 
   8  -6   0   72.89    7.30 
   8  -6   0   88.29    8.30 
   8  -6   0   71.39    7.50 
  -8   6   0   81.59    7.90 
  -8   6   0   76.99    7.60 
  -8   6   0   75.39    7.90 
  -8   6   0   81.49    7.10 
   7  -6   0   33.90    5.80 
   7  -6   0   34.20    5.50 
   7  -6   0   27.00    4.40 
   7  -6   0   36.10    4.80 
  -7   6   0   38.60    5.50 
  -7   6   0   29.40    6.30 
  -7   6   0   25.00    4.40 
  -7   6   0   29.40    4.90 
   6  -6   0  307.57   14.30 
   6  -6   0  302.07   16.50 
   6  -6   0  301.27   15.80 
   6  -6   0  304.67   15.40 
  -6   6   0  284.07   15.80 
  -6   6   0  291.57   15.90 
  -6   6   0  295.37   16.20 
  -6   6   0  298.57   15.20 
   5  -6   0    7.60    2.60 
   5  -6   0    8.70    2.10 
   5  -6   0    7.10    2.80 
   5  -6   0    7.90    2.30 
   5  -6   0    7.50    2.40 
  -5   6   0    8.30    2.80 
  -5   6   0    5.70    1.80 
  -5   6   0   11.70    2.50 
  -5   6   0    6.90    2.30 
   4  -6   0    7.90    2.40 
   4  -6   0    7.90    2.20 
   4  -6   0    8.70    3.40 
   4  -6   0    9.80    2.70 
   4  -6   0    9.70    2.40 
  -4   6   0    8.10    2.30 
  -4   6   0    8.60    2.20 
  -4   6   0    6.70    2.00 
  -4   6   0    5.90    2.10 
  -4   6   0    5.90    1.70 
   3  -6   0    4.50    1.90 
   3  -6   0    6.90    2.30 
   3  -6   0    6.80    2.10 
   3  -6   0    4.80    2.10 
   3  -6   0    5.40    1.80 
  -3   6   0    6.10    2.00 
  -3   6   0    4.00    1.60 
  -3   6   0    3.40    1.70 
  -3   6   0    6.30    2.10 
   2  -6   0  115.89    7.90 
   2  -6   0  113.89    8.00 
   2  -6   0  110.59    7.20 
   2  -6   0  103.19    7.50 
   2  -6   0  104.09    7.40 
  -2   6   0  112.99    7.70 
  -2   6   0  100.89    7.00 
  -2   6   0  107.89    7.40 
  -2   6   0  104.89    7.90 
  -2   6   0  106.89    8.00 
   1  -6   0  107.39    7.00 
   1  -6   0  106.29    7.90 
   1  -6   0  100.39    7.30 
   1  -6   0  105.19    7.50 
  -1   6   0  105.59    7.10 
  -1   6   0  106.49    7.30 
  -1   6   0  100.99    8.00 
  -1   6   0  103.89    7.50 
  -1   6   0  107.59    7.40 
   0  -6   0  203.08   11.20 
   0  -6   0  201.48   11.00 
   0  -6   0  198.08   10.60 
   0  -6   0  201.18   12.00 
   0   6   0  197.58   11.00 
   0   6   0  186.68   14.30 
   0   6   0  227.08   12.20 
   0   6   0  203.28   11.10 
  -1  -6   0    5.20    2.10 
  -1  -6   0    6.30    1.60 
  -1  -6   0    4.30    2.00 
  -1  -6   0    4.80    1.80 
  -1  -6   0    4.10    2.00 
   1   6   0    6.80    2.20 
   1   6   0    6.90    2.10 
   1   6   0    6.10    1.90 
   1   6   0    4.70    2.00 
   1   6   0    6.40    2.20 
  -2  -6   0   92.49    7.30 
  -2  -6   0   94.99    7.00 
  -2  -6   0  100.29    7.10 
  -2  -6   0   94.39    8.20 
  -2  -6   0  106.79    7.40 
   2   6   0  109.59   10.70 
   2   6   0   91.69    6.80 
   2   6   0  108.39    7.50 
   2   6   0   99.39    7.30 
   2   6   0  103.59    8.80 
  -3  -6   0    7.40    2.30 
  -3  -6   0    3.00    2.10 
  -3  -6   0    4.50    2.20 
  -3  -6   0    6.40    2.50 
  -3  -6   0    8.70    2.50 
   3   6   0    4.10    2.20 
   3   6   0   12.30    2.50 
   3   6   0   10.90    3.10 
   3   6   0    9.40    2.70 
   3   6   0    7.00    3.50 
  -4  -6   0  232.88   14.60 
  -4  -6   0  235.28   12.80 
  -4  -6   0  228.28   12.60 
  -4  -6   0  228.48   12.70 
  -4  -6   0  227.28   13.20 
   4   6   0  271.77   13.30 
   4   6   0  235.88   13.20 
   4   6   0  238.68   12.80 
   4   6   0  255.67   18.60 
   4   6   0  231.88   12.20 
   4   6   0  241.88   15.10 
  -5  -6   0   89.29    8.40 
  -5  -6   0   82.09    6.80 
  -5  -6   0   81.69    7.20 
  -5  -6   0   76.89    6.80 
  -5  -6   0   75.69    8.10 
  -5  -6   0   92.89    8.40 
   5   6   0   73.69    8.40 
   5   6   0   87.69    6.80 
   5   6   0   95.49   13.10 
   5   6   0   84.49    7.00 
   5   6   0   78.59    7.40 
  -6  -6   0    2.50    2.30 
  -6  -6   0    3.30    2.40 
  -6  -6   0    5.30    2.50 
  -6  -6   0    2.80    2.60 
  -6  -6   0   -0.60    2.00 
   6   6   0    3.50    2.20 
   6   6   0    8.90    4.40 
   6   6   0    7.40    3.00 
  -7  -6   0   16.00    4.10 
  -7  -6   0   12.70    3.00 
  -7  -6   0    8.00    3.30 
   7   6   0    6.20    3.80 
  -8  -6   0    1.50    2.90 
  -8  -6   0   -2.40    4.10 
   8   6   0   -3.30    4.40 
   8   6   0    1.50    4.40 
  13  -7   0    7.40    4.80 
  13  -7   0   -3.20    3.50 
 -13   7   0   -7.70    4.20 
 -13   7   0   -8.70    3.80 
 -13   7   0   -5.50    3.10 
 -13   7   0    3.50    4.10 
  12  -7   0   -3.40    4.40 
  12  -7   0    1.00    2.80 
 -12   7   0   -1.80    3.50 
 -12   7   0   -2.10    2.90 
 -12   7   0   -3.40    2.40 
 -12   7   0    4.80    3.50 
  11  -7   0    5.40    3.20 
  11  -7   0    5.70    3.40 
 -11   7   0    7.20    3.60 
 -11   7   0    0.60    2.50 
 -11   7   0   14.90    3.40 
 -11   7   0    0.30    2.30 
  10  -7   0   42.70    6.70 
  10  -7   0   27.10    5.60 
  10  -7   0   35.60    6.40 
  10  -7   0   44.10    6.70 
 -10   7   0   38.10    6.00 
 -10   7   0   31.10    5.80 
 -10   7   0   40.20    7.00 
 -10   7   0   36.00    6.60 
   9  -7   0   12.60    4.60 
   9  -7   0    6.50    2.90 
   9  -7   0   14.40    4.20 
   9  -7   0    3.70    2.70 
  -9   7   0    9.90    4.20 
  -9   7   0   10.30    2.90 
  -9   7   0    7.70    3.40 
  -9   7   0   10.00    3.80 
   8  -7   0   37.30    6.10 
   8  -7   0   40.40    6.50 
   8  -7   0   48.90    6.00 
   8  -7   0   45.00    6.40 
  -8   7   0   47.60    6.00 
  -8   7   0   42.40    6.40 
  -8   7   0   47.70    6.50 
  -8   7   0   40.60    6.10 
   7  -7   0    2.90    2.00 
   7  -7   0    2.30    2.60 
   7  -7   0    5.70    2.90 
   7  -7   0    3.30    2.30 
  -7   7   0    2.50    2.60 
  -7   7   0    4.80    2.00 
  -7   7   0    4.30    2.70 
  -7   7   0    7.10    2.70 
   6  -7   0   67.19    7.50 
   6  -7   0   83.89    6.50 
   6  -7   0   75.49    7.30 
   6  -7   0   74.39    6.90 
  -6   7   0   75.69    7.40 
  -6   7   0   70.99    6.70 
  -6   7   0   68.99    7.60 
  -6   7   0   72.39    6.50 
   5  -7   0  199.78   12.10 
   5  -7   0  200.28   12.50 
   5  -7   0  201.18   11.80 
   5  -7   0  204.48   12.70 
   5  -7   0  210.08   12.10 
  -5   7   0  207.68   12.50 
  -5   7   0  205.08   12.00 
  -5   7   0  204.38   11.80 
  -5   7   0  202.18   12.30 
  -5   7   0  195.18   12.40 
   4  -7   0  204.18   12.00 
   4  -7   0  191.68   12.20 
   4  -7   0  206.98   12.30 
   4  -7   0  211.88   11.60 
  -4   7   0  191.58   11.80 
  -4   7   0  200.08   12.20 
  -4   7   0  204.38   11.60 
  -4   7   0  191.38   11.70 
  -4   7   0  200.38   12.30 
  -4   7   0  196.48   11.20 
   3  -7   0   13.20    3.40 
   3  -7   0   13.70    3.00 
   3  -7   0   17.60    3.70 
   3  -7   0   12.80    3.00 
   3  -7   0   14.00    2.80 
  -3   7   0   14.10    3.10 
  -3   7   0   19.80    3.90 
  -3   7   0   18.50    3.50 
  -3   7   0   12.90    2.70 
  -3   7   0   12.50    3.00 
   2  -7   0    7.70    2.30 
   2  -7   0    4.40    1.80 
   2  -7   0    8.70    2.70 
   2  -7   0   10.30    2.80 
   2  -7   0    6.80    2.20 
  -2   7   0    8.40    2.30 
  -2   7   0    4.70    2.30 
  -2   7   0    6.40    2.10 
  -2   7   0    9.20    2.80 
  -2   7   0    7.80    2.60 
   1  -7   0    9.10    2.30 
   1  -7   0   12.50    3.20 
   1  -7   0    8.80    2.60 
   1  -7   0   10.70    2.90 
   1  -7   0   10.10    2.60 
  -1   7   0   10.30    2.70 
  -1   7   0   13.10    3.20 
  -1   7   0    8.00    2.40 
  -1   7   0    6.40    2.20 
  -1   7   0    8.50    2.50 
   0  -7   0   92.99    7.00 
   0  -7   0   94.19    7.50 
   0  -7   0   94.29    8.30 
   0   7   0   96.49    7.40 
   0   7   0  100.89    7.80 
   0   7   0   94.69    7.00 
   0   7   0  104.19    7.80 
   0   7   0   94.39    8.70 
  -1  -7   0  123.79    8.50 
  -1  -7   0  128.49   10.30 
  -1  -7   0  131.29   10.00 
  -1  -7   0  130.09    9.10 
  -1  -7   0  140.29    9.10 
   1   7   0  136.09    9.00 
   1   7   0  121.29    8.90 
   1   7   0  127.89   10.20 
   1   7   0  120.89    8.90 
   1   7   0  120.69    8.20 
  -2  -7   0  245.98   15.10 
  -2  -7   0  249.68   13.80 
  -2  -7   0  246.28   14.00 
  -2  -7   0  270.27   14.00 
  -2  -7   0  253.67   13.50 
   2   7   0  257.27   14.20 
   2   7   0  304.27   19.90 
   2   7   0  262.47   13.60 
   2   7   0  279.27   14.40 
   2   7   0  254.57   16.10 
  -3  -7   0    9.80    2.70 
  -3  -7   0    7.20    3.30 
  -3  -7   0    4.60    2.70 
  -3  -7   0    4.00    2.50 
  -3  -7   0    8.20    2.80 
   3   7   0    4.60    4.00 
   3   7   0    7.80    2.30 
   3   7   0    6.80    2.80 
   3   7   0    6.80    2.90 
   3   7   0    7.00    2.70 
   3   7   0    9.20    4.80 
  -4  -7   0   26.50    4.30 
  -4  -7   0   23.70    4.00 
  -4  -7   0   25.20    3.80 
  -4  -7   0   24.30    4.80 
   4   7   0   25.60    5.50 
   4   7   0   25.60    4.80 
   4   7   0   24.50    3.80 
   4   7   0   32.90    5.00 
   4   7   0   19.50    5.90 
  -5  -7   0  117.99    9.10 
  -5  -7   0  112.99    7.90 
  -5  -7   0   95.79    9.80 
  -5  -7   0   99.49    9.10 
  -5  -7   0  106.29    8.40 
   5   7   0  107.49   12.40 
   5   7   0  102.29    8.00 
   5   7   0  114.89   11.60 
   5   7   0  118.19    8.80 
  -6  -7   0   57.69    6.10 
  -6  -7   0   46.60    6.50 
  -6  -7   0   52.89    6.50 
  -6  -7   0   36.40    8.20 
   6   7   0   47.00    8.30 
   6   7   0   31.70    7.90 
  -7  -7   0    9.50    3.90 
   7   7   0    4.20    5.30 
   7   7   0   14.60    5.70 
   8   7   0    2.30    5.90 
  13  -8   0    7.80    8.60 
 -13   8   0   -5.20    4.80 
 -13   8   0   10.50    4.70 
 -13   8   0    3.40    4.50 
  12  -8   0   25.30    6.20 
  12  -8   0   17.10    4.40 
 -12   8   0    7.70    4.60 
 -12   8   0   19.20    5.30 
 -12   8   0   10.90    5.10 
  11  -8   0    4.50    3.00 
 -11   8   0   13.60    3.60 
 -11   8   0   -1.80    2.80 
 -11   8   0    4.70    3.40 
 -11   8   0    1.50    2.70 
  10  -8   0   18.90    4.50 
  10  -8   0   20.40    4.80 
  10  -8   0   17.10    6.10 
  10  -8   0   19.90    5.20 
 -10   8   0   15.20    4.60 
 -10   8   0   10.50    3.80 
 -10   8   0   15.80    4.00 
 -10   8   0   14.60    4.40 
   9  -8   0  103.59   10.60 
   9  -8   0  100.29    9.30 
   9  -8   0  111.99   10.00 
   9  -8   0  113.19   10.20 
  -9   8   0  102.29   10.10 
  -9   8   0  104.39    9.60 
  -9   8   0   99.09   10.00 
   8  -8   0   95.69    9.30 
   8  -8   0   81.09    8.80 
   8  -8   0   90.89    8.40 
   8  -8   0  100.39    9.70 
  -8   8   0  100.29    9.90 
  -8   8   0   84.29    8.30 
  -8   8   0   92.99    9.30 
   7  -8   0  130.59   10.90 
   7  -8   0  129.59   10.90 
   7  -8   0  126.49    9.30 
   7  -8   0  147.69   11.10 
   7  -8   0  128.89    9.80 
  -7   8   0  145.29   12.30 
  -7   8   0  132.19   10.20 
   6  -8   0  123.49    9.70 
   6  -8   0  140.19   10.70 
   6  -8   0  137.39   10.80 
   6  -8   0  144.99   10.00 
   6  -8   0  126.49   10.50 
  -6   8   0  140.09   10.70 
  -6   8   0  134.19    9.70 
  -6   8   0  128.69   10.50 
  -6   8   0  124.49    9.60 
  -6   8   0  128.59   13.80 
  -6   8   0  142.19   10.80 
   5  -8   0  438.36   21.90 
   5  -8   0  435.16   21.00 
   5  -8   0  438.26   21.00 
   5  -8   0  414.26   21.60 
   5  -8   0  421.26   21.30 
  -5   8   0  413.06   20.60 
  -5   8   0  440.76   21.70 
  -5   8   0  431.86   21.70 
  -5   8   0  429.16   21.40 
  -5   8   0  419.46   21.80 
  -5   8   0  445.26   21.00 
   4  -8   0    9.50    3.20 
   4  -8   0    5.80    2.90 
   4  -8   0    6.70    2.80 
   4  -8   0    5.60    2.30 
   4  -8   0    4.80    2.10 
  -4   8   0    7.30    2.40 
  -4   8   0    4.10    2.30 
  -4   8   0    7.70    2.80 
  -4   8   0    7.90    2.70 
  -4   8   0    5.10    2.20 
  -4   8   0    4.50    2.60 
   3  -8   0  111.79    9.10 
   3  -8   0  107.79    8.70 
   3  -8   0   94.49    8.70 
   3  -8   0  107.79    8.80 
   3  -8   0  108.89    8.40 
  -3   8   0  100.89    9.20 
  -3   8   0  116.19    9.00 
  -3   8   0  114.39    8.40 
  -3   8   0  104.19    8.90 
  -3   8   0  107.39    8.50 
   2  -8   0  130.19    9.70 
   2  -8   0  129.49    9.60 
   2  -8   0  126.49    8.90 
   2  -8   0  133.59    9.90 
   2  -8   0  136.49   10.60 
  -2   8   0  126.69   10.40 
  -2   8   0  134.19    9.70 
  -2   8   0  144.09    9.80 
  -2   8   0  144.99   10.20 
  -2   8   0  122.29    8.80 
   1  -8   0  203.18   12.40 
   1  -8   0  203.38   12.30 
   1  -8   0  189.08   12.30 
   1  -8   0  198.88   11.50 
   1  -8   0  195.58   13.30 
  -1   8   0  203.78   13.70 
  -1   8   0  202.68   12.30 
  -1   8   0  189.18   11.50 
  -1   8   0  209.28   12.40 
  -1   8   0  202.58   12.60 
   0  -8   0   40.60    5.60 
   0  -8   0   36.30    5.10 
   0  -8   0   37.20    5.60 
   0  -8   0   38.10    5.80 
   0   8   0   40.00    5.50 
   0   8   0   42.90    5.20 
   0   8   0   40.50    5.60 
   0   8   0   42.10    5.60 
   0   8   0   40.60    6.30 
  -1  -8   0   10.50    3.10 
  -1  -8   0   14.80    3.70 
  -1  -8   0    8.10    2.70 
   1   8   0    9.90    2.50 
   1   8   0    7.10    2.70 
   1   8   0   13.50    3.50 
   1   8   0   10.50    3.20 
   1   8   0   13.70    3.00 
  -2  -8   0  107.09   10.00 
  -2  -8   0  102.19    8.50 
  -2  -8   0  103.99    8.40 
  -2  -8   0  106.69    8.70 
   2   8   0  107.19    8.30 
   2   8   0  127.39    9.20 
   2   8   0  116.89    8.30 
   2   8   0  107.59   12.80 
   2   8   0  124.39   10.80 
  -3  -8   0   20.90    4.10 
  -3  -8   0   13.40    3.90 
  -3  -8   0   18.50    3.30 
  -3  -8   0   17.90    3.80 
  -3  -8   0   19.50    3.40 
   3   8   0   19.10    4.70 
   3   8   0   15.60    5.60 
   3   8   0   16.40    3.80 
   3   8   0   17.70    3.90 
   3   8   0   30.40    4.60 
  -4  -8   0   20.90    4.10 
  -4  -8   0   21.70    4.50 
  -4  -8   0   19.90    3.80 
  -4  -8   0   22.60    4.00 
  -4  -8   0   14.80    4.30 
   4   8   0   31.80    6.10 
   4   8   0   11.30    5.30 
   4   8   0   25.80    5.50 
   4   8   0   24.90    4.60 
   4   8   0   24.70    4.40 
   4   8   0   21.50    4.50 
  -5  -8   0    4.70    3.30 
  -5  -8   0   -2.50    2.50 
  -5  -8   0    0.00    2.50 
  -5  -8   0   -3.50    2.80 
  -5  -8   0    0.40    2.80 
   5   8   0    2.20    3.30 
   5   8   0    4.20    2.50 
   5   8   0   -4.90    2.80 
  -6  -8   0   -1.60    2.50 
  -6  -8   0    5.90    2.60 
  -6  -8   0    1.80    3.70 
  -6  -8   0   -0.40    2.50 
  -6  -8   0   -1.70    2.60 
   6   8   0    0.70    4.70 
  -7  -8   0    2.40    3.50 
  -7  -8   0   -4.90    3.50 
  -7  -8   0   -1.80    2.30 
   7   8   0   -2.90    4.90 
  12  -9   0    8.80    4.50 
  12  -9   0   19.90    5.70 
 -12   9   0   12.10    5.10 
  11  -9   0    8.30    4.00 
 -11   9   0   12.70    3.50 
  10  -9   0    4.30    3.60 
  10  -9   0    0.30    2.40 
  10  -9   0    0.60    4.10 
 -10   9   0   -0.30    4.00 
   9  -9   0   27.00    5.70 
   9  -9   0   24.40    4.90 
   9  -9   0   24.80    8.60 
   9  -9   0   22.90    5.20 
  -9   9   0   24.90    6.00 
  -9   9   0   31.80    6.40 
  -9   9   0   15.60    4.90 
   8  -9   0   -2.70    2.30 
   8  -9   0   -6.60    3.10 
   8  -9   0    1.10    2.20 
   8  -9   0    0.90    1.80 
   8  -9   0    4.90    3.60 
  -8   9   0    3.50    3.20 
  -8   9   0    0.10    2.80 
  -8   9   0    4.80    3.00 
  -8   9   0    1.40    2.70 
   7  -9   0  108.09    8.50 
   7  -9   0  100.49    8.70 
   7  -9   0  102.59   10.00 
   7  -9   0   90.39    9.40 
   7  -9   0  104.59    9.90 
  -7   9   0   90.29    9.90 
  -7   9   0  106.79   10.00 
  -7   9   0  102.69    9.70 
  -7   9   0  102.19    9.40 
  -7   9   0   90.99    8.80 
  -7   9   0   83.59    9.40 
   6  -9   0   -0.40    2.50 
   6  -9   0   -0.50    2.20 
   6  -9   0    1.10    2.20 
   6  -9   0    0.70    2.00 
  -6   9   0    0.80    2.50 
  -6   9   0    0.40    1.60 
  -6   9   0    1.50    2.10 
  -6   9   0   -1.30    2.20 
  -6   9   0   -0.80    2.30 
  -6   9   0   -0.50    2.30 
   5  -9   0  299.27   17.50 
   5  -9   0  293.57   16.60 
   5  -9   0  315.77   17.50 
   5  -9   0  307.77   17.50 
   5  -9   0  304.37   22.00 
  -5   9   0  296.77   17.60 
  -5   9   0  316.67   18.10 
  -5   9   0  291.87   16.00 
  -5   9   0  300.47   16.90 
  -5   9   0  310.07   17.50 
  -5   9   0  320.17   18.00 
   4  -9   0   71.69    8.30 
   4  -9   0   86.89    8.50 
   4  -9   0   84.69    7.70 
   4  -9   0   78.79    7.50 
   4  -9   0   79.29    8.00 
  -4   9   0   74.99    7.20 
  -4   9   0   70.29    8.10 
  -4   9   0   68.69    8.00 
  -4   9   0   78.39    7.80 
   3  -9   0    3.30    2.20 
   3  -9   0    0.70    1.70 
   3  -9   0    3.00    1.90 
   3  -9   0    2.60    2.60 
   3  -9   0    0.10    1.50 
  -3   9   0    0.80    1.90 
  -3   9   0    1.40    2.20 
  -3   9   0    0.30    2.30 
  -3   9   0    1.50    1.50 
  -3   9   0   -2.30    2.00 
   2  -9   0   52.19    6.60 
   2  -9   0   41.10    5.40 
   2  -9   0   48.80    6.60 
   2  -9   0   35.50    6.30 
   2  -9   0   47.30    6.80 
  -2   9   0   50.89    7.10 
  -2   9   0   57.29    7.30 
  -2   9   0   52.99    6.40 
  -2   9   0   48.70    5.80 
  -2   9   0   51.39    6.60 
   1  -9   0  203.78   13.30 
   1  -9   0  217.68   14.80 
   1  -9   0  206.18   12.50 
   1  -9   0  211.78   13.70 
   1  -9   0  228.28   19.10 
  -1   9   0  231.58   13.70 
  -1   9   0  217.08   13.90 
  -1   9   0  219.98   15.10 
  -1   9   0  210.48   12.60 
  -1   9   0  204.58   13.00 
   0  -9   0  156.28   11.80 
   0  -9   0  164.38   11.10 
   0  -9   0  166.78   12.50 
   0  -9   0  181.38   12.00 
   0  -9   0  158.18   11.40 
   0   9   0  180.18   13.80 
   0   9   0  188.48   12.10 
   0   9   0  171.08   12.10 
   0   9   0  188.18   11.40 
   0   9   0  175.98   11.90 
  -1  -9   0    9.40    3.10 
  -1  -9   0   11.60    3.10 
  -1  -9   0   10.30    4.40 
   1   9   0   10.70    3.50 
   1   9   0   13.80    3.20 
   1   9   0   10.00    3.00 
   1   9   0   15.00    3.70 
   1   9   0   15.50    5.90 
  -2  -9   0   -0.80    2.00 
  -2  -9   0    2.00    2.60 
  -2  -9   0   -2.10    1.80 
   2   9   0   -1.00    2.80 
   2   9   0   -0.80    2.60 
   2   9   0   -3.00    1.80 
   2   9   0   -0.80    3.30 
   2   9   0   -1.60    3.00 
  -3  -9   0    9.80    4.00 
  -3  -9   0   10.80    3.30 
  -3  -9   0    8.40    2.80 
  -3  -9   0    1.90    2.90 
   3   9   0    9.10    3.40 
   3   9   0   11.60    4.10 
   3   9   0   10.90    3.40 
   3   9   0    5.00    3.00 
   3   9   0   11.20    5.80 
  -4  -9   0   13.30    4.60 
  -4  -9   0   13.00    4.20 
  -4  -9   0   14.60    3.60 
  -4  -9   0   15.10    4.30 
   4   9   0    8.30    5.30 
   4   9   0   14.80    3.70 
   4   9   0    8.20    4.40 
   4   9   0   20.30    4.10 
  -5  -9   0   12.10    4.10 
  -5  -9   0   14.00    4.00 
  -5  -9   0    5.30    4.20 
  -5  -9   0   10.00    4.00 
   5   9   0    8.60    4.30 
   5   9   0    4.60    5.70 
  12 -10   0    3.20    4.20 
  12 -10   0    4.20    6.30 
 -12  10   0   -1.40    4.00 
 -12  10   0   -4.30    5.10 
 -12  10   0   -2.90    4.90 
  11 -10   0   15.60    4.50 
  11 -10   0    3.60    3.30 
 -11  10   0    5.10    3.80 
 -11  10   0    1.90    4.50 
 -11  10   0    4.70    4.80 
  10 -10   0   31.10    7.60 
  10 -10   0   35.70    6.30 
 -10  10   0   60.49    8.40 
 -10  10   0   57.09    8.00 
 -10  10   0   32.70    7.20 
   9 -10   0    1.60    3.10 
   9 -10   0    2.60    4.00 
   9 -10   0    7.60    4.20 
  -9  10   0    4.80    4.20 
  -9  10   0    4.20    3.30 
  -9  10   0    1.60    3.10 
  -9  10   0    6.50    4.30 
  -9  10   0    2.80    4.60 
   8 -10   0   -4.10    2.50 
   8 -10   0    0.00    3.00 
   8 -10   0   -3.70    2.90 
   8 -10   0   -3.00    1.70 
   8 -10   0   -0.60    3.00 
  -8  10   0   -6.20    3.80 
  -8  10   0    1.80    3.10 
  -8  10   0    1.60    2.40 
  -8  10   0   -1.00    2.80 
  -8  10   0   -0.10    2.80 
   7 -10   0   -0.70    3.10 
   7 -10   0    3.10    2.30 
   7 -10   0   -2.20    3.30 
   7 -10   0   -2.80    3.30 
   7 -10   0    6.00    3.30 
  -7  10   0    4.80    2.30 
  -7  10   0    1.80    2.80 
  -7  10   0   -5.50    4.30 
  -7  10   0    2.10    3.00 
  -7  10   0    3.70    3.60 
  -7  10   0    5.80    3.40 
   6 -10   0   -0.80    2.60 
   6 -10   0    0.80    2.30 
   6 -10   0    0.20    2.60 
   6 -10   0    0.90    2.20 
   6 -10   0   -3.90    2.50 
  -6  10   0    0.80    1.70 
  -6  10   0    0.00    2.50 
  -6  10   0   -3.10    2.70 
  -6  10   0    3.00    4.30 
  -6  10   0   -0.90    1.80 
  -6  10   0    2.50    2.90 
   5 -10   0  239.48   15.50 
   5 -10   0  226.98   15.60 
   5 -10   0  240.28   16.10 
   5 -10   0  240.08   15.10 
   5 -10   0  242.98   15.70 
  -5  10   0  225.08   15.70 
  -5  10   0  243.68   15.80 
  -5  10   0  258.77   16.00 
  -5  10   0  249.18   16.10 
  -5  10   0  245.18   16.10 
   4 -10   0   37.80    6.80 
   4 -10   0   45.40    6.80 
   4 -10   0   42.60    6.20 
   4 -10   0   55.19    6.70 
   4 -10   0   51.19    8.00 
  -4  10   0   48.40    7.30 
  -4  10   0   52.19    7.10 
  -4  10   0   49.40    6.90 
  -4  10   0   42.20    6.60 
  -4  10   0   36.00    6.20 
   3 -10   0    9.90    3.40 
   3 -10   0   11.70    3.20 
   3 -10   0    7.80    3.00 
   3 -10   0   12.50    4.20 
   3 -10   0   14.10    4.40 
  -3  10   0   10.50    3.50 
  -3  10   0   16.90    4.20 
  -3  10   0   18.70    4.50 
  -3  10   0   17.90    4.00 
  -3  10   0   13.10    4.80 
   2 -10   0    4.50    3.30 
   2 -10   0    0.10    3.20 
  -2  10   0    1.10    2.80 
  -2  10   0    2.90    3.10 
  -2  10   0   -5.30    3.70 
  -2  10   0   -0.30    2.50 
  -2  10   0    0.90    2.60 
   1 -10   0    7.60    3.00 
   1 -10   0    4.80    2.80 
   1 -10   0   11.50    4.00 
   1 -10   0    6.40    3.10 
   1 -10   0   12.30    4.80 
  -1  10   0   10.60    4.00 
  -1  10   0   10.90    3.50 
  -1  10   0    8.10    3.00 
  -1  10   0    6.10    2.80 
   0 -10   0  107.49   10.70 
   0 -10   0  104.59    9.40 
   0 -10   0  109.89    9.40 
   0 -10   0   89.29    9.10 
   0 -10   0  104.99    9.00 
   0  10   0  105.49   10.30 
   0  10   0  116.39    9.50 
   0  10   0  108.29    9.90 
   0  10   0  124.09    9.90 
   0  10   0  129.29   11.90 
  -1 -10   0   28.30    6.30 
  -1 -10   0   36.40    5.50 
  -1 -10   0   25.50    4.50 
  -1 -10   0   25.10    5.10 
  -1 -10   0   28.10    5.60 
   1  10   0   29.10    4.70 
   1  10   0   31.50    5.40 
   1  10   0   25.40    4.10 
   1  10   0   25.80    6.80 
  -2 -10   0    4.30    2.80 
  -2 -10   0    7.90    3.30 
  -2 -10   0    1.20    2.50 
  -2 -10   0    0.80    3.10 
   2  10   0    2.80    3.60 
   2  10   0    2.30    3.20 
   2  10   0    1.20    3.80 
  -3 -10   0   -1.10    2.90 
  -3 -10   0   -1.70    2.60 
  -3 -10   0   -2.10    3.10 
  -3 -10   0    3.00    3.00 
   3  10   0    6.00    3.70 
   3  10   0   -3.20    5.10 
   3  10   0    0.60    2.40 
  -4 -10   0   -5.20    2.80 
  -4 -10   0   -3.00    3.40 
  -4 -10   0    4.70    3.20 
  -4 -10   0    3.50    4.50 
   4  10   0   -7.00    3.60 
   4  10   0    0.40    4.10 
   4  10   0    1.50    6.20 
  11 -11   0   -5.80    3.40 
  11 -11   0    2.30    5.10 
 -11  11   0   -1.60    4.70 
 -11  11   0    4.80    5.80 
 -11  11   0   -2.80    4.00 
 -11  11   0   -3.70    6.00 
  10 -11   0   13.20    4.80 
  10 -11   0   10.10    4.90 
 -10  11   0    5.30    5.20 
 -10  11   0   16.60    5.60 
 -10  11   0   -0.90    4.90 
 -10  11   0    2.40    4.30 
   9 -11   0   24.30    6.40 
   9 -11   0   25.50    6.20 
   9 -11   0   25.10    5.30 
   9 -11   0   25.50    4.70 
  -9  11   0   23.30    6.20 
  -9  11   0   34.60    7.20 
  -9  11   0   24.60    5.50 
   8 -11   0    1.20    3.70 
   8 -11   0   20.50    4.20 
   8 -11   0   14.70    5.40 
   8 -11   0   10.50    4.60 
  -8  11   0   12.30    4.10 
  -8  11   0    7.10    4.90 
  -8  11   0    6.90    5.20 
  -8  11   0   18.50    5.00 
   7 -11   0    2.00    3.00 
   7 -11   0    2.30    4.20 
   7 -11   0    6.10    4.50 
   7 -11   0    3.20    2.70 
   7 -11   0    7.40    3.60 
  -7  11   0    2.90    3.90 
  -7  11   0   -3.80    2.90 
  -7  11   0   -1.10    3.10 
  -7  11   0    0.20    3.00 
  -7  11   0   -2.20    2.80 
  -7  11   0    4.60    3.80 
   6 -11   0   30.00    6.00 
   6 -11   0   32.40    5.90 
   6 -11   0   25.50    6.20 
   6 -11   0   26.70    5.90 
   6 -11   0   27.70    6.10 
  -6  11   0   34.50    5.30 
  -6  11   0   27.40    5.30 
  -6  11   0   28.20    7.90 
  -6  11   0   23.60    6.30 
   5 -11   0   24.50    5.20 
   5 -11   0   26.30    5.30 
   5 -11   0   22.70    5.10 
   5 -11   0   25.30    5.20 
   5 -11   0   27.70    6.20 
  -5  11   0   12.90    4.70 
  -5  11   0   33.10    5.50 
  -5  11   0   28.40    5.60 
  -5  11   0   25.40    4.90 
   4 -11   0   73.79    9.20 
   4 -11   0   85.49    9.50 
   4 -11   0   74.29    8.30 
   4 -11   0   83.29   10.10 
  -4  11   0   84.89    8.60 
  -4  11   0   67.99    9.50 
  -4  11   0   90.19    9.60 
  -4  11   0   87.59    9.10 
  -4  11   0   66.59    9.90 
   3 -11   0    5.50    3.20 
   3 -11   0   14.00    4.00 
   3 -11   0    0.70    3.40 
   3 -11   0   11.90    4.20 
   3 -11   0    5.60    3.20 
  -3  11   0    4.10    3.50 
  -3  11   0    7.70    3.80 
  -3  11   0    6.10    3.60 
  -3  11   0    0.50    4.20 
  -3  11   0    6.70    3.00 
   2 -11   0   20.80    4.30 
   2 -11   0   14.80    4.00 
   2 -11   0   11.10    4.30 
   2 -11   0   21.40    4.50 
   2 -11   0   17.30    4.00 
  -2  11   0   18.20    4.90 
  -2  11   0   23.20    5.10 
  -2  11   0   20.00    5.30 
  -2  11   0   19.40    4.90 
  -2  11   0   15.50    7.10 
   1 -11   0    8.20    2.80 
   1 -11   0   -5.90    2.80 
   1 -11   0    3.30    2.90 
   1 -11   0    1.70    3.20 
   1 -11   0    2.10    3.10 
  -1  11   0    1.40    3.40 
  -1  11   0   -2.00    3.00 
   0 -11   0    4.90    2.30 
   0 -11   0    0.40    2.50 
   0 -11   0   -3.00    2.40 
   0 -11   0    4.80    3.20 
   0 -11   0    0.70    2.70 
   0  11   0   -3.50    3.30 
   0  11   0   -2.50    2.40 
  -1 -11   0    2.50    3.40 
  -1 -11   0    3.50    3.00 
  -1 -11   0    5.00    2.90 
  -1 -11   0   -1.60    3.00 
  -1 -11   0    3.80    3.70 
   1  11   0    7.20    6.00 
   1  11   0    8.00    3.50 
   1  11   0    3.10    3.80 
  -2 -11   0   16.20    4.80 
  -2 -11   0    9.60    4.30 
  -2 -11   0   15.50    3.90 
  -2 -11   0   13.60    5.10 
  -2 -11   0   15.40    4.10 
   2  11   0    9.00    5.00 
   2  11   0   13.40    4.30 
   2  11   0    2.00    5.30 
  -3 -11   0   18.20    5.00 
  -3 -11   0   21.30    4.90 
  -3 -11   0   20.70    5.00 
  -3 -11   0   17.60    5.10 
  -3 -11   0   16.40    6.00 
   3  11   0   19.90    6.10 
   3  11   0   19.10    7.60 
   3  11   0   11.40    5.30 
  10 -12   0    9.90    7.60 
  10 -12   0   17.50    6.00 
 -10  12   0   12.40    6.30 
 -10  12   0   12.80    6.00 
 -10  12   0    9.50    5.40 
 -10  12   0    9.60    5.40 
   9 -12   0    9.50    7.60 
   9 -12   0    9.20    3.90 
   9 -12   0    4.90    4.10 
  -9  12   0    6.10    3.20 
  -9  12   0    9.80    4.70 
  -9  12   0   22.60    6.70 
  -9  12   0   -1.60    4.70 
   8 -12   0   -0.40    4.50 
   8 -12   0    6.10    3.60 
   8 -12   0    3.50    5.30 
   8 -12   0    6.70    3.90 
  -8  12   0    5.50    2.80 
  -8  12   0    8.50    6.00 
  -8  12   0   12.90    5.30 
  -8  12   0   10.90    4.90 
   7 -12   0   17.70    6.00 
   7 -12   0    7.70    3.80 
   7 -12   0    0.40    3.70 
   7 -12   0    2.00    4.00 
  -7  12   0    0.90    3.80 
  -7  12   0   14.50    5.80 
  -7  12   0   13.10    4.40 
  -7  12   0   14.00    5.50 
   6 -12   0    9.90    4.10 
   6 -12   0    1.30    3.00 
   6 -12   0    4.40    4.00 
   6 -12   0    5.10    3.60 
  -6  12   0   -1.90    4.00 
  -6  12   0    3.50    4.20 
  -6  12   0    4.90    4.70 
   5 -12   0    3.20    2.80 
   5 -12   0    4.70    3.60 
   5 -12   0    2.90    3.20 
   5 -12   0    0.00    3.10 
   5 -12   0    6.60    3.50 
  -5  12   0    6.00    4.80 
  -5  12   0    0.70    4.00 
   4 -12   0    6.40    3.50 
   4 -12   0    1.10    3.60 
   4 -12   0    3.00    3.20 
   4 -12   0    1.50    3.20 
  -4  12   0   -2.20    3.00 
  -4  12   0    5.70    3.90 
   3 -12   0    5.50    3.70 
   3 -12   0    8.10    3.80 
   3 -12   0   15.20    4.40 
   3 -12   0   24.70    4.20 
   3 -12   0   13.30    4.70 
  -3  12   0   14.00    4.40 
   2 -12   0   14.20    4.30 
   2 -12   0   13.60    4.20 
   2 -12   0   19.00    4.60 
   2 -12   0   11.00    4.60 
  -2  12   0   16.40    5.60 
  -2  12   0   16.10    4.90 
   1 -12   0   13.10    4.90 
   1 -12   0   11.20    4.20 
   1 -12   0   12.20    4.00 
   1 -12   0   12.10    3.90 
   1 -12   0   16.20    4.60 
  -1  12   0   18.10    5.00 
  -1  12   0   13.60    5.40 
   0 -12   0    2.10    3.70 
   0 -12   0    0.70    3.60 
   0 -12   0    0.60    3.00 
   0 -12   0    1.10    3.20 
   0 -12   0    1.00    3.20 
   0  12   0    8.10    4.30 
   0  12   0   -2.90    4.60 
   0  12   0   -2.30    4.00 
  -1 -12   0   -7.70    3.20 
  -1 -12   0    0.60    3.60 
  -1 -12   0   -5.60    3.90 
  -1 -12   0    1.20    3.50 
   1  12   0  -10.20    5.80 
   1  12   0   -6.70    4.30 
   9 -13   0   -7.00    6.00 
   9 -13   0   -4.10    4.70 
   9 -13   0   -0.70    4.30 
  -9  13   0   -4.60    4.20 
  -9  13   0   11.60    6.40 
  -9  13   0    3.80    4.90 
   8 -13   0    0.80    4.40 
   8 -13   0   12.80    4.90 
   8 -13   0    0.20    5.50 
  -8  13   0    5.70    5.40 
  -8  13   0   -1.10    5.80 
   7 -13   0   -5.50    3.80 
   7 -13   0   -0.40    4.50 
   7 -13   0   -4.10    3.70 
  -7  13   0   -0.60    4.50 
  -7  13   0  -10.40    5.10 
   6 -13   0   37.00    6.70 
   6 -13   0   48.40    8.70 
   6 -13   0   51.09    9.60 
   6 -13   0   39.40    6.90 
  -6  13   0   47.20    8.50 
  -6  13   0   49.40    8.90 
   5 -13   0   -0.40    3.30 
   5 -13   0   -1.80    3.30 
   5 -13   0   -0.90    4.40 
   5 -13   0    3.10    4.00 
  -5  13   0    5.70    4.40 
  -5  13   0    1.30    3.80 
   4 -13   0   29.20    6.80 
   4 -13   0   23.40    5.30 
   4 -13   0   17.30    6.80 
   4 -13   0   14.80    5.60 
   4 -13   0   23.10    5.40 
  -4  13   0   22.60    6.40 
  -4  13   0   25.60    6.20 
   3 -13   0    1.10    3.10 
   3 -13   0    3.50    4.40 
   3 -13   0    1.40    4.30 
   3 -13   0   15.30    4.70 
   3 -13   0    6.60    8.80 
  -3  13   0    1.60    4.80 
  -3  13   0   10.10    7.20 
   2 -13   0    0.30    4.40 
   2 -13   0    6.70    6.60 
   2 -13   0    0.90    3.60 
   2 -13   0   -1.00    4.00 
  -2  13   0   -6.90    4.10 
   1 -13   0   -5.40    4.40 
   1 -13   0    1.30    3.90 
   1 -13   0    6.70    4.60 
   1 -13   0    1.90    4.00 
  -1  13   0   14.60    5.20 
  -1  13   0  -10.40   11.50 
  -1  13   0   14.60    5.30 
   3 -14   1    6.10    8.10 
   3 -14   1    5.30    4.30 
   3 -14   1   -5.20    4.10 
  -4  14  -1    3.00    5.40 
  -4  14  -1    9.00    5.90 
   4 -14   1   -2.40    5.10 
   4 -14   1   -9.30    5.50 
   4 -14   1    7.90    4.50 
   4 -14   1    0.30    5.10 
  -5  14  -1    2.40    6.50 
  -5  14  -1   -0.10    4.60 
   5 -14   1   13.60    5.60 
   5 -14   1   -1.10    4.40 
   5 -14   1    1.40    4.90 
  -6  14  -1   -1.50    4.60 
  -6  14  -1    5.90    5.80 
   6 -14   1   -3.70    5.70 
   6 -14   1    3.50    4.50 
   6 -14   1   -3.80    9.60 
  -7  14  -1   -9.20    6.50 
  -7  14  -1    0.00    3.90 
   7 -14   1   -8.20    5.40 
   7 -14   1   -8.00    3.50 
   7 -14   1   -9.60    5.40 
   0  13  -1   21.50    5.00 
   0  13  -1    8.80    5.10 
   0  13  -1    2.10    6.80 
   0 -13   1   18.30    5.10 
   0 -13   1    4.70    4.30 
   0 -13   1    0.70    4.70 
   0 -13   1   15.80    4.90 
   0 -13   1    6.70    4.90 
  -1  13  -1    8.80    4.90 
  -1  13  -1    4.90    5.00 
   1 -13   1    7.00    4.40 
   1 -13   1    6.80    4.40 
   1 -13   1   12.40    5.10 
   1 -13   1    7.70    4.90 
  -2  13  -1   -6.30    3.40 
  -2  13  -1   -2.00    6.80 
   2 -13   1    9.60    4.90 
   2 -13   1    0.30    3.10 
   2 -13   1   -6.00    3.10 
   2 -13   1    1.30    4.10 
  -3  13  -1   -1.10    3.80 
   3 -13   1   -6.70    3.90 
   3 -13   1    4.00    3.50 
   3 -13   1    0.80    3.00 
   3 -13   1    3.70    4.30 
   3 -13   1   -3.00    4.00 
  -4  13  -1    0.50    3.60 
  -4  13  -1    1.30    4.60 
   4 -13   1    3.40    3.60 
   4 -13   1    2.50    4.30 
   4 -13   1   -7.70    4.10 
   4 -13   1    0.10    3.10 
  -5  13  -1   -1.00    4.50 
  -5  13  -1    2.50    3.50 
   5 -13   1    7.20    3.70 
   5 -13   1    2.00    4.10 
   5 -13   1    0.10    4.00 
   5 -13   1    7.80    4.00 
  -6  13  -1   28.40    6.40 
  -6  13  -1   32.10    6.10 
   6 -13   1   16.50    5.00 
   6 -13   1   24.80    6.50 
   6 -13   1   19.50    5.90 
   6 -13   1   19.90    5.80 
  -7  13  -1   -2.90    3.20 
  -7  13  -1   -0.10    5.00 
   7 -13   1   -4.30    3.40 
   7 -13   1    0.60    4.40 
   7 -13   1   -4.60    4.30 
  -8  13  -1    3.80    4.40 
  -8  13  -1   -6.60    4.40 
  -8  13  -1    0.20    3.70 
   8 -13   1    2.10    3.70 
   8 -13   1    0.20    4.30 
   8 -13   1   -7.20    4.40 
  -9  13  -1   -4.30    4.40 
  -9  13  -1    9.20    5.30 
  -9  13  -1   -5.10    4.30 
   9 -13   1   -7.40    4.30 
   9 -13   1   -6.80    5.20 
   9 -13   1    0.30    3.90 
   2  12  -1   -0.90    5.50 
   2  12  -1    4.20    4.70 
   2  12  -1   -2.20    5.10 
  -2 -12   1   -3.20    5.70 
  -2 -12   1   -7.30    3.70 
  -2 -12   1   -0.30    3.60 
   1  12  -1    1.60    4.00 
   1  12  -1    4.10    4.30 
   1  12  -1    6.40    6.50 
  -1 -12   1    3.40    3.50 
  -1 -12   1    0.00    3.30 
   0  12  -1    8.90    5.30 
   0  12  -1    9.50    4.30 
   0 -12   1   10.00    4.10 
   0 -12   1    4.60    3.70 
   0 -12   1    3.80    3.30 
   0 -12   1    3.60    3.90 
   0 -12   1   15.10    3.90 
  -1  12  -1   28.00    5.90 
  -1  12  -1   30.70    6.40 
   1 -12   1   20.60    5.10 
   1 -12   1   20.30    5.30 
   1 -12   1   23.30    5.40 
   1 -12   1   23.10    4.80 
   1 -12   1   27.50    6.30 
  -2  12  -1    2.40    2.80 
  -2  12  -1   -7.50    3.30 
   2 -12   1    3.50    3.30 
   2 -12   1   -2.10    2.80 
   2 -12   1    2.10    3.20 
   2 -12   1   -2.60    2.30 
   2 -12   1    5.50    3.30 
  -3  12  -1    5.30    3.70 
  -3  12  -1    1.60    4.00 
   3 -12   1    4.20    3.80 
   3 -12   1    5.80    3.70 
   3 -12   1    7.60    3.50 
   3 -12   1    7.80    3.60 
  -4  12  -1   18.30    5.00 
  -4  12  -1   20.20    5.50 
  -4  12  -1   23.90    5.80 
   4 -12   1    8.40    4.50 
   4 -12   1   11.10    4.20 
   4 -12   1   15.50    4.60 
   4 -12   1   16.80    5.10 
   4 -12   1    8.90    5.20 
  -5  12  -1   -2.60    3.00 
  -5  12  -1   -3.30    3.90 
  -5  12  -1   -3.60    3.10 
  -5  12  -1   -0.60    3.20 
   5 -12   1    4.70    3.00 
   5 -12   1   -3.00    3.90 
   5 -12   1    4.30    3.50 
   5 -12   1   -4.20    3.40 
   5 -12   1    0.30    2.90 
  -6  12  -1    4.40    4.00 
  -6  12  -1   -7.20    3.30 
  -6  12  -1   -4.10    3.50 
  -6  12  -1    5.50    3.80 
   6 -12   1    1.80    3.40 
   6 -12   1   -2.20    3.80 
   6 -12   1   -3.60    4.10 
   6 -12   1   -5.40    2.50 
   6 -12   1    1.70    3.50 
  -7  12  -1   -1.70    2.90 
  -7  12  -1   -2.00    4.80 
  -7  12  -1   -1.40    3.50 
  -7  12  -1    3.00    3.30 
  -7  12  -1    4.50    3.90 
   7 -12   1    2.30    3.10 
   7 -12   1   -5.80    3.70 
   7 -12   1   -0.10    3.30 
  -8  12  -1   12.20    4.40 
  -8  12  -1   20.70    4.10 
  -8  12  -1   18.20    8.30 
  -8  12  -1   12.90    4.60 
   8 -12   1   21.50    6.90 
   8 -12   1   20.40    5.10 
   8 -12   1    8.90    4.80 
   8 -12   1    7.80    5.30 
  -9  12  -1   26.60    6.90 
  -9  12  -1   33.30    9.10 
  -9  12  -1   35.90    7.50 
  -9  12  -1   25.20    6.50 
   9 -12   1   27.00    4.90 
   9 -12   1   21.70    5.30 
   9 -12   1   24.70    7.60 
 -10  12  -1    0.40    4.10 
 -10  12  -1   -3.00    4.00 
 -10  12  -1    0.10    3.70 
 -10  12  -1   19.40    6.90 
  10 -12   1   -2.40    3.30 
  10 -12   1    1.70    5.40 
  10 -12   1   -0.80    3.90 
  11 -12   1   -4.00    4.20 
   3  11  -1   -6.50    5.40 
   3  11  -1   -3.40    4.10 
   3  11  -1    3.60    4.70 
  -3 -11   1    2.20    3.70 
  -3 -11   1   -5.00    3.40 
  -3 -11   1    1.00    3.40 
   2  11  -1   28.80    8.10 
   2  11  -1   23.50    6.30 
  -2 -11   1   28.80    5.60 
  -2 -11   1   27.10    5.60 
  -2 -11   1   32.80    5.90 
  -2 -11   1   31.00    6.20 
   1  11  -1    7.20    4.30 
   1  11  -1    9.80    3.30 
  -1 -11   1    1.60    2.90 
  -1 -11   1    3.30    2.90 
  -1 -11   1    4.60    2.60 
  -1 -11   1    4.80    3.50 
   0  11  -1   16.00    4.30 
   0  11  -1    9.80    4.60 
   0 -11   1   20.70    4.00 
   0 -11   1   10.10    3.90 
   0 -11   1   11.90    4.20 
   0 -11   1   21.90    5.30 
   0 -11   1   16.00    3.70 
  -1  11  -1   10.00    3.90 
  -1  11  -1   -0.10    3.10 
  -1  11  -1    2.70    2.30 
  -1  11  -1   -2.20    3.10 
  -1  11  -1   -4.80    2.80 
   1 -11   1    5.10    3.50 
   1 -11   1    5.30    3.20 
   1 -11   1    6.50    2.70 
   1 -11   1    0.20    2.30 
   1 -11   1    1.00    2.70 
  -2  11  -1    5.70    3.10 
  -2  11  -1    8.00    3.10 
  -2  11  -1    5.50    3.50 
  -2  11  -1    6.10    4.30 
  -2  11  -1    3.00    3.60 
   2 -11   1    7.00    3.20 
   2 -11   1    3.10    2.70 
   2 -11   1    4.10    3.10 
   2 -11   1    9.40    3.50 
   2 -11   1    2.80    2.60 
  -3  11  -1    2.10    3.20 
  -3  11  -1    7.20    3.30 
  -3  11  -1    8.90    3.30 
  -3  11  -1   11.80    3.50 
  -3  11  -1    9.70    6.90 
   3 -11   1    8.50    3.00 
   3 -11   1    8.20    2.70 
   3 -11   1    7.70    3.30 
   3 -11   1   13.20    4.00 
   3 -11   1   11.20    3.50 
  -4  11  -1    5.90    3.00 
  -4  11  -1    6.80    3.50 
  -4  11  -1    6.30    4.00 
  -4  11  -1    4.60    3.10 
  -4  11  -1    2.90    3.30 
   4 -11   1    6.00    3.30 
   4 -11   1    9.90    2.90 
   4 -11   1    1.30    2.30 
   4 -11   1    4.80    3.30 
  -5  11  -1   15.40    3.80 
  -5  11  -1   23.80    5.50 
  -5  11  -1   26.00    4.90 
  -5  11  -1   25.20    5.50 
   5 -11   1   19.00    4.70 
   5 -11   1   21.10    4.80 
   5 -11   1   19.60    5.30 
   5 -11   1   22.40    5.60 
   5 -11   1   20.90    4.80 
  -6  11  -1   -2.30    1.90 
  -6  11  -1   -3.90    2.60 
  -6  11  -1    1.40    3.20 
  -6  11  -1   -2.10    2.90 
  -6  11  -1   -3.90    3.60 
   6 -11   1    1.60    2.50 
   6 -11   1   -0.20    2.50 
   6 -11   1    1.10    2.90 
   6 -11   1    0.90    2.80 
   6 -11   1   -2.80    3.00 
  -7  11  -1   -2.00    2.60 
  -7  11  -1    3.30    4.00 
  -7  11  -1   -1.00    3.50 
  -7  11  -1    1.80    3.40 
  -7  11  -1    2.20    3.00 
  -7  11  -1   -2.60    2.30 
   7 -11   1   -3.20    3.20 
   7 -11   1   -1.50    3.70 
   7 -11   1    2.10    2.80 
   7 -11   1    0.20    3.70 
   7 -11   1    1.30    2.90 
  -8  11  -1    3.70    3.10 
  -8  11  -1   13.20    4.70 
  -8  11  -1    9.40    4.10 
  -8  11  -1   10.80    4.90 
  -8  11  -1    6.90    3.70 
  -8  11  -1    9.40    4.20 
   8 -11   1    2.20    3.00 
   8 -11   1    8.20    4.30 
   8 -11   1    5.70    3.30 
  -9  11  -1    6.80    4.50 
  -9  11  -1    9.00    4.70 
  -9  11  -1    3.30    3.40 
  -9  11  -1    6.20    3.90 
  -9  11  -1    2.50    3.10 
   9 -11   1   -3.70    3.80 
   9 -11   1    4.20    4.00 
   9 -11   1    2.30    3.40 
   9 -11   1    0.10    2.90 
 -10  11  -1   25.20    6.90 
 -10  11  -1   29.40    5.90 
 -10  11  -1   30.80    6.10 
 -10  11  -1   41.60    7.90 
  10 -11   1   34.70    6.10 
  10 -11   1   30.00    7.10 
 -11  11  -1    2.90    3.90 
 -11  11  -1   -2.00    4.80 
 -11  11  -1    1.70    4.40 
 -11  11  -1   -1.50    4.20 
  11 -11   1    1.20    5.40 
  11 -11   1    2.80    4.20 
   5  10  -1   41.20    7.80 
   5  10  -1   61.39    8.80 
  -5 -10   1   33.10    6.40 
  -5 -10   1   49.10    7.90 
  -5 -10   1   36.90    6.30 
  -5 -10   1   41.10    6.60 
   4  10  -1   17.20    6.90 
   4  10  -1   25.50    5.50 
   4  10  -1   33.10    6.20 
  -4 -10   1   30.60    5.20 
  -4 -10   1   20.80    5.40 
  -4 -10   1   16.50    5.00 
  -4 -10   1   27.50    5.10 
   3  10  -1    0.90    3.90 
   3  10  -1   -2.70    2.70 
  -3 -10   1   -4.90    2.90 
  -3 -10   1   -3.00    2.70 
  -3 -10   1   -3.60    2.40 
  -3 -10   1    7.60    3.60 
   2  10  -1    1.80    3.00 
   2  10  -1    0.40    2.60 
   2  10  -1    1.10    2.70 
   2  10  -1   -1.00    3.80 
  -2 -10   1   -0.60    2.30 
  -2 -10   1   -0.90    2.60 
  -2 -10   1   -3.60    2.70 
  -2 -10   1   -0.80    3.00 
   1  10  -1   25.50    4.50 
   1  10  -1   22.30    4.70 
   1  10  -1   21.90    5.30 
   1  10  -1   29.80    5.40 
   1  10  -1   29.50    4.80 
  -1 -10   1   29.30    4.70 
  -1 -10   1   24.70    5.00 
  -1 -10   1   27.90    5.20 
   0  10  -1   71.39    8.10 
   0  10  -1   75.89    9.20 
   0  10  -1   74.79    8.20 
   0  10  -1   74.09    8.00 
   0  10  -1   93.29    8.30 
   0 -10   1   76.09   10.20 
   0 -10   1   68.69    7.70 
   0 -10   1   87.09    9.20 
   0 -10   1   70.89    8.00 
  -1  10  -1  157.78   12.50 
  -1  10  -1  171.68   12.10 
  -1  10  -1  162.28   15.00 
  -1  10  -1  150.68   11.50 
   1 -10   1  151.68   11.70 
   1 -10   1  168.98   12.10 
   1 -10   1  163.38   15.30 
   1 -10   1  142.49   11.50 
   1 -10   1  169.78   12.30 
  -2  10  -1   32.40    5.60 
  -2  10  -1   27.60    5.20 
  -2  10  -1   30.10    5.30 
  -2  10  -1   25.80    4.80 
  -2  10  -1   23.40    4.30 
   2 -10   1   33.30    5.10 
   2 -10   1   29.50    5.70 
   2 -10   1   29.80    5.50 
   2 -10   1   27.00    5.00 
   2 -10   1   16.80    3.90 
  -3  10  -1    1.90    2.30 
  -3  10  -1   -0.40    2.80 
  -3  10  -1    1.00    2.40 
  -3  10  -1    0.50    2.30 
   3 -10   1    3.00    2.60 
   3 -10   1    2.20    2.70 
   3 -10   1    2.40    2.20 
   3 -10   1    1.20    2.30 
   3 -10   1   -0.80    2.60 
  -4  10  -1   10.00    3.20 
  -4  10  -1   13.90    3.40 
  -4  10  -1   13.60    3.70 
  -4  10  -1   11.40    3.30 
  -4  10  -1   18.70    4.50 
   4 -10   1   17.70    4.20 
   4 -10   1   16.50    3.50 
   4 -10   1   10.10    3.10 
   4 -10   1   11.00    4.10 
   4 -10   1   12.40    3.60 
  -5  10  -1   55.19    6.60 
  -5  10  -1   60.49    7.70 
  -5  10  -1   64.79    7.60 
  -5  10  -1   69.89    8.40 
  -5  10  -1   73.29    8.00 
  -5  10  -1   57.09    7.60 
   5 -10   1   57.49    7.30 
   5 -10   1   59.59    7.50 
   5 -10   1   51.79    7.60 
   5 -10   1   54.69    7.30 
   5 -10   1   59.89    7.70 
  -6  10  -1   32.40    5.80 
  -6  10  -1   39.30    6.10 
  -6  10  -1   30.20    5.40 
  -6  10  -1   35.00    6.20 
  -6  10  -1   37.70    6.70 
  -6  10  -1   32.90    5.90 
   6 -10   1   35.50    6.20 
   6 -10   1   32.00    5.40 
   6 -10   1   45.20    6.50 
   6 -10   1   45.60    7.00 
   6 -10   1   49.50    7.00 
  -7  10  -1    4.30    3.80 
  -7  10  -1    7.60    4.00 
  -7  10  -1    5.10    2.80 
  -7  10  -1    4.20    2.40 
  -7  10  -1   13.00    3.80 
  -7  10  -1    3.80    3.70 
   7 -10   1    6.40    3.70 
   7 -10   1    3.70    3.80 
   7 -10   1   -0.10    3.60 
   7 -10   1    5.20    2.90 
   7 -10   1    3.90    2.50 
  -8  10  -1    2.40    2.90 
  -8  10  -1   -0.80    3.00 
  -8  10  -1   -5.40    2.30 
  -8  10  -1   -0.60    2.80 
  -8  10  -1   -1.50    3.30 
  -8  10  -1   -1.70    2.30 
   8 -10   1    2.70    2.70 
   8 -10   1    0.20    2.80 
   8 -10   1    1.90    2.30 
   8 -10   1   -0.90    3.20 
   8 -10   1    3.50    1.70 
  -9  10  -1    9.20    4.30 
  -9  10  -1   -1.00    3.70 
  -9  10  -1    3.50    4.40 
  -9  10  -1    8.00    3.20 
   9 -10   1    7.40    3.70 
   9 -10   1    4.10    4.70 
   9 -10   1    0.10    3.70 
 -10  10  -1    8.70    3.70 
 -10  10  -1    3.50    3.80 
 -10  10  -1   -0.30    4.00 
 -10  10  -1    6.30    3.90 
 -10  10  -1    7.80    4.10 
  10 -10   1   10.70    5.10 
 -11  10  -1    8.90    5.60 
 -11  10  -1   14.50    5.10 
 -11  10  -1   16.20    5.20 
 -11  10  -1   17.30    4.90 
 -11  10  -1   12.00    4.00 
  11 -10   1    3.40    4.10 
  11 -10   1   15.80    5.30 
 -12  10  -1   10.30    5.00 
 -12  10  -1   12.50    5.10 
 -12  10  -1    4.20    5.40 
 -12  10  -1    0.40    5.10 
  12 -10   1    5.70    4.80 
  12 -10   1    7.50    5.80 
   6   9  -1    4.60    8.80 
   6   9  -1   -9.10    3.80 
  -6  -9   1    4.00    3.60 
  -6  -9   1   -3.60    3.00 
  -6  -9   1   -2.20    3.30 
  -6  -9   1    1.70    3.50 
   5   9  -1    3.10    5.40 
   5   9  -1    6.00    4.70 
   5   9  -1    6.30    4.40 
  -5  -9   1    1.10    3.10 
  -5  -9   1   -2.30    3.00 
  -5  -9   1    2.10    3.10 
  -5  -9   1    4.50    3.00 
  -5  -9   1    6.10    4.20 
   4   9  -1    4.00    4.00 
   4   9  -1    3.10    3.90 
   4   9  -1    4.40    3.90 
   4   9  -1    4.10    3.10 
   4   9  -1    8.20    2.70 
  -4  -9   1    2.80    3.10 
  -4  -9   1    7.60    3.00 
  -4  -9   1    3.30    3.00 
  -4  -9   1    4.90    3.60 
  -4  -9   1    0.60    3.30 
   3   9  -1   22.90    4.10 
   3   9  -1   17.80    6.00 
   3   9  -1   16.20    4.60 
   3   9  -1   27.30    5.50 
   3   9  -1   29.30    7.70 
  -3  -9   1   19.50    4.30 
  -3  -9   1   19.40    4.60 
  -3  -9   1   25.30    4.70 
  -3  -9   1   19.40    4.50 
  -3  -9   1   22.60    4.40 
   2   9  -1   16.60    3.90 
   2   9  -1   18.30    4.90 
   2   9  -1    9.30    4.40 
   2   9  -1   21.40    3.70 
   2   9  -1   15.10    3.90 
   2   9  -1   27.00    6.30 
  -2  -9   1   21.40    4.60 
  -2  -9   1   22.60    3.90 
  -2  -9   1   20.70    4.20 
   1   9  -1    0.30    2.10 
   1   9  -1    1.70    2.60 
   1   9  -1   -0.60    2.50 
   1   9  -1    2.50    2.10 
   1   9  -1   -2.60    2.30 
  -1  -9   1    2.00    2.00 
  -1  -9   1   -1.00    1.90 
  -1  -9   1   -0.70    1.80 
  -1  -9   1    2.50    2.30 
   0   9  -1   16.80    3.70 
   0   9  -1   19.20    4.00 
   0   9  -1   21.60    4.10 
   0   9  -1   10.40    3.20 
   0   9  -1   22.30    4.30 
   0  -9   1   14.70    3.40 
   0  -9   1   11.50    3.50 
   0  -9   1   15.40    3.90 
  -1   9  -1   63.29    6.80 
  -1   9  -1   62.29    6.30 
  -1   9  -1   52.99    6.50 
  -1   9  -1   54.49    7.40 
  -1   9  -1   67.99    7.50 
   1  -9   1   59.19    7.30 
   1  -9   1   54.69    6.70 
   1  -9   1   56.29    7.00 
   1  -9   1   49.20    6.00 
  -2   9  -1   61.59    7.20 
  -2   9  -1   71.39    7.70 
  -2   9  -1   72.59    7.30 
  -2   9  -1   68.89    7.30 
  -2   9  -1   60.19    6.50 
   2  -9   1   63.19    7.30 
   2  -9   1   75.39    7.50 
   2  -9   1   68.79    7.80 
   2  -9   1   58.39    6.30 
   2  -9   1   64.29    7.10 
  -3   9  -1   11.20    3.70 
  -3   9  -1    6.10    2.40 
  -3   9  -1    8.00    3.20 
  -3   9  -1    7.90    3.00 
  -3   9  -1    5.90    2.50 
   3  -9   1    4.40    2.90 
   3  -9   1   10.40    3.20 
   3  -9   1    7.40    2.80 
   3  -9   1    9.40    2.90 
   3  -9   1    4.70    2.60 
  -4   9  -1    0.20    1.50 
  -4   9  -1    3.60    2.70 
  -4   9  -1    0.00    2.10 
  -4   9  -1    3.00    2.60 
  -4   9  -1   -0.10    1.90 
  -4   9  -1   -1.30    1.90 
   4  -9   1   -0.40    2.10 
   4  -9   1    3.70    2.00 
   4  -9   1    2.30    2.20 
   4  -9   1    1.90    2.10 
   4  -9   1   -0.60    1.90 
  -5   9  -1   45.50    6.40 
  -5   9  -1   56.39    7.40 
  -5   9  -1   46.10    6.40 
  -5   9  -1   40.80    6.10 
  -5   9  -1   50.49    6.00 
  -5   9  -1   50.89    6.70 
   5  -9   1   43.10    7.00 
   5  -9   1   54.99    6.50 
   5  -9   1   50.89    6.60 
   5  -9   1   53.59    6.50 
   5  -9   1   47.40    6.90 
  -6   9  -1    0.80    2.20 
  -6   9  -1    2.90    2.20 
  -6   9  -1    2.20    2.70 
  -6   9  -1    3.20    2.00 
  -6   9  -1   -0.20    2.10 
  -6   9  -1    1.20    2.10 
   6  -9   1   -1.50    2.30 
   6  -9   1   -0.80    2.70 
   6  -9   1   -1.10    2.10 
   6  -9   1    0.30    1.90 
   6  -9   1    3.40    2.30 
  -7   9  -1   32.60    5.70 
  -7   9  -1   28.20    5.40 
  -7   9  -1   23.80    3.90 
  -7   9  -1   43.60    6.40 
  -7   9  -1   33.40    6.10 
  -7   9  -1   24.90    5.00 
   7  -9   1   40.20    5.60 
   7  -9   1   39.70    5.60 
   7  -9   1   35.90    6.70 
   7  -9   1   35.20    6.00 
   7  -9   1   34.60    6.00 
  -8   9  -1   31.40    5.60 
  -8   9  -1   30.60    6.20 
  -8   9  -1   43.40    6.50 
   8  -9   1   34.90    6.30 
   8  -9   1   39.90    7.60 
   8  -9   1   29.60    5.30 
   8  -9   1   28.30    4.50 
   8  -9   1   28.20    6.00 
  -9   9  -1   12.00    4.10 
  -9   9  -1   13.30    4.10 
  -9   9  -1    8.50    3.50 
  -9   9  -1   13.10    4.90 
  -9   9  -1   18.10    5.50 
   9  -9   1   14.80    4.50 
   9  -9   1   14.20    4.70 
   9  -9   1    9.50    3.30 
   9  -9   1    9.50    3.90 
 -10   9  -1    1.70    3.00 
 -10   9  -1    5.60    3.10 
 -10   9  -1    2.90    3.90 
  10  -9   1    7.10    5.10 
  10  -9   1   -7.50    3.20 
  10  -9   1   -2.00    2.10 
 -11   9  -1   13.20    4.50 
 -11   9  -1    9.10    4.90 
 -11   9  -1   13.20    4.80 
 -11   9  -1    2.00    3.70 
  11  -9   1    8.60    3.70 
  11  -9   1    2.90    8.00 
 -12   9  -1   21.50    4.80 
 -12   9  -1    1.70    5.10 
 -12   9  -1    7.40    4.90 
 -12   9  -1   11.60    5.10 
  12  -9   1   19.80    6.50 
  12  -9   1    7.80    4.50 
   7   8  -1   -0.70    6.10 
  -7  -8   1    1.40    3.30 
  -7  -8   1   -4.70    2.80 
  -7  -8   1   -6.90    3.20 
   6   8  -1   25.80    5.70 
   6   8  -1   28.30    6.60 
   6   8  -1   19.40    4.90 
   6   8  -1   17.00    6.70 
  -6  -8   1   16.40    4.10 
  -6  -8   1   12.60    4.60 
  -6  -8   1   24.60    4.40 
  -6  -8   1   23.50    4.50 
  -6  -8   1   26.00    4.90 
   5   8  -1   -0.40    3.70 
   5   8  -1    3.40    2.30 
   5   8  -1   -4.60    2.90 
   5   8  -1    1.60    3.80 
   5   8  -1   -2.20    4.00 
  -5  -8   1   -1.00    2.30 
  -5  -8   1    2.50    2.90 
  -5  -8   1   -3.30    2.30 
  -5  -8   1    2.60    2.40 
  -5  -8   1    1.10    2.20 
   4   8  -1   22.00    5.70 
   4   8  -1   29.30    7.60 
   4   8  -1   27.20    7.90 
   4   8  -1   26.40    4.90 
   4   8  -1   32.30    4.90 
   4   8  -1   32.60    6.00 
  -4  -8   1   25.50    4.50 
  -4  -8   1   27.90    5.50 
  -4  -8   1   24.00    5.10 
   3   8  -1   92.39    9.80 
   3   8  -1  113.59    9.00 
   3   8  -1   92.99    7.70 
   3   8  -1   96.49   12.90 
  -3  -8   1   94.39    8.40 
  -3  -8   1   93.59    8.20 
  -3  -8   1   99.99    8.20 
  -3  -8   1   95.89    9.80 
  -3  -8   1  104.49   10.10 
   2   8  -1   72.59    7.50 
   2   8  -1   78.59    7.60 
   2   8  -1   84.59    7.70 
   2   8  -1   85.89    7.10 
   2   8  -1   81.59    9.00 
  -2  -8   1   70.89    8.20 
  -2  -8   1   79.99    7.60 
  -2  -8   1   75.59    7.20 
  -2  -8   1   69.19    7.10 
  -2  -8   1   73.59    7.30 
   1   8  -1  118.09    8.60 
   1   8  -1  125.29    9.20 
   1   8  -1  125.79   10.50 
   1   8  -1  140.99   10.90 
   1   8  -1  132.99    9.70 
  -1  -8   1  127.39   10.50 
  -1  -8   1  126.79    9.50 
  -1  -8   1  125.29    9.40 
  -1  -8   1  112.59    9.20 
  -1  -8   1  120.19    8.90 
   0   8  -1   21.00    4.20 
   0   8  -1   23.40    4.10 
   0   8  -1   19.70    3.80 
   0   8  -1   23.00    3.70 
   0   8  -1   25.50    4.40 
   0  -8   1   20.40    4.10 
   0  -8   1   29.40    4.30 
   0  -8   1   31.30    4.90 
   0  -8   1   18.40    3.60 
  -1   8  -1   47.80    5.10 
  -1   8  -1   42.20    5.10 
  -1   8  -1   42.70    5.80 
  -1   8  -1   39.50    6.10 
  -1   8  -1   37.10    5.30 
   1  -8   1   39.00    5.50 
   1  -8   1   49.40    5.50 
   1  -8   1   47.20    6.10 
  -2   8  -1   64.19    6.30 
  -2   8  -1   59.69    7.10 
  -2   8  -1   66.79    6.40 
  -2   8  -1   60.79    6.80 
  -2   8  -1   67.69    6.80 
   2  -8   1   51.59    6.40 
   2  -8   1   62.19    6.70 
   2  -8   1   70.79    7.00 
   2  -8   1   65.59    6.70 
   2  -8   1   57.19    6.10 
  -3   8  -1   31.10    5.20 
  -3   8  -1   34.20    4.80 
  -3   8  -1   32.40    4.90 
  -3   8  -1   26.20    4.80 
  -3   8  -1   33.70    4.60 
  -3   8  -1   34.60    5.40 
   3  -8   1   34.10    5.40 
   3  -8   1   33.70    5.00 
   3  -8   1   39.00    4.90 
   3  -8   1   31.20    4.80 
   3  -8   1   33.10    5.00 
  -4   8  -1  115.79    9.10 
  -4   8  -1  137.69   11.50 
  -4   8  -1  117.99    8.80 
  -4   8  -1  123.49    9.60 
  -4   8  -1  113.09    8.70 
   4  -8   1  121.79    9.20 
   4  -8   1  126.59    9.60 
   4  -8   1  119.09    9.30 
   4  -8   1  123.09    8.90 
   4  -8   1  130.09    9.60 
  -5   8  -1  149.99   10.80 
  -5   8  -1  151.38   11.10 
  -5   8  -1  158.28   10.30 
  -5   8  -1  153.58   10.80 
  -5   8  -1  147.99   10.40 
  -5   8  -1  160.78   11.00 
   5  -8   1  160.48   11.10 
   5  -8   1  151.98   10.20 
   5  -8   1  150.28   10.30 
   5  -8   1  149.59   10.70 
  -6   8  -1   -0.30    1.90 
  -6   8  -1   -0.60    1.50 
  -6   8  -1    1.20    2.10 
  -6   8  -1    1.90    1.80 
  -6   8  -1   -2.20    1.80 
  -6   8  -1   -2.60    1.90 
   6  -8   1   -0.10    2.10 
   6  -8   1   -0.70    1.90 
   6  -8   1    1.10    1.60 
   6  -8   1    0.00    2.50 
   6  -8   1   -1.40    1.50 
  -7   8  -1   17.40    3.60 
  -7   8  -1   12.30    4.00 
  -7   8  -1    9.80    2.40 
  -7   8  -1   11.80    3.80 
  -7   8  -1   16.90    4.00 
  -7   8  -1   17.00    4.40 
   7  -8   1   12.40    4.00 
   7  -8   1   14.20    3.00 
   7  -8   1   17.60    3.80 
   7  -8   1   17.30    4.20 
  -8   8  -1   22.00    5.00 
  -8   8  -1   24.60    4.60 
  -8   8  -1   38.10    6.50 
  -8   8  -1   26.60    5.30 
   8  -8   1   25.70    5.30 
   8  -8   1   28.80    5.50 
   8  -8   1   28.10    5.00 
   8  -8   1   26.20    5.20 
  -9   8  -1   87.29    8.70 
  -9   8  -1   97.39    9.30 
   9  -8   1   92.99    8.80 
   9  -8   1  100.19   10.50 
   9  -8   1   76.49    8.30 
   9  -8   1   97.19    9.40 
 -10   8  -1    1.00    2.90 
 -10   8  -1    1.70    2.90 
  10  -8   1   -2.10    3.70 
  10  -8   1    1.00    2.50 
  10  -8   1   -1.80    3.30 
  10  -8   1    2.40    3.40 
 -11   8  -1   -2.60    3.00 
 -11   8  -1    1.30    3.40 
  11  -8   1   -2.10    3.70 
  11  -8   1   -3.10    2.70 
 -12   8  -1    0.70    3.50 
  12  -8   1   -1.70    3.10 
  12  -8   1    0.40    4.60 
 -13   8  -1   29.80    6.20 
 -13   8  -1   21.80    7.10 
  13  -8   1   30.40    6.40 
  13  -8   1   27.80    6.50 
   8   7  -1   -1.50    5.00 
   8   7  -1   -1.20    3.90 
  -8  -7   1    2.10    3.10 
  -8  -7   1    1.00    2.90 
  -8  -7   1    1.60    3.30 
   7   7  -1   17.20    4.70 
   7   7  -1   12.90    6.20 
   7   7  -1   25.40    4.30 
   7   7  -1   12.00    5.20 
  -7  -7   1   17.70    4.20 
  -7  -7   1   22.40    4.10 
  -7  -7   1   30.80    5.30 
  -7  -7   1   24.70    4.60 
  -7  -7   1   13.00    4.30 
  -7  -7   1   22.30    5.00 
   6   7  -1  100.99    9.00 
   6   7  -1   85.39    7.60 
   6   7  -1   77.39    8.30 
   6   7  -1   80.69   12.80 
   6   7  -1   89.49   10.60 
  -6  -7   1   91.99    9.00 
  -6  -7   1   71.79    9.00 
  -6  -7   1  100.49    7.70 
  -6  -7   1   78.69    7.20 
  -6  -7   1   82.99    8.30 
   5   7  -1   55.79    7.20 
   5   7  -1   72.89    8.10 
   5   7  -1   66.69    8.80 
   5   7  -1   75.69   11.70 
   5   7  -1   51.59    6.70 
  -5  -7   1   56.39    7.50 
  -5  -7   1   66.69    6.80 
  -5  -7   1   61.09    7.00 
  -5  -7   1   64.19    7.40 
  -5  -7   1   63.69    7.60 
   4   7  -1   -0.10    2.40 
   4   7  -1    0.80    2.00 
   4   7  -1    2.40    2.60 
   4   7  -1    4.20    2.20 
   4   7  -1    0.70    2.10 
   4   7  -1   -1.70    2.30 
  -4  -7   1    2.70    2.80 
  -4  -7   1   -2.50    2.70 
  -4  -7   1    2.90    2.40 
  -4  -7   1    2.50    2.20 
  -4  -7   1    2.20    1.90 
   3   7  -1  625.04   27.70 
   3   7  -1  704.63   31.70 
   3   7  -1  709.83   29.10 
   3   7  -1  762.62   35.90 
   3   7  -1  659.03   28.90 
  -3  -7   1  636.24   28.40 
  -3  -7   1  613.54   28.30 
  -3  -7   1  646.24   28.80 
  -3  -7   1  612.64   30.00 
  -3  -7   1  645.14   28.30 
   2   7  -1   48.10    5.90 
   2   7  -1   45.10    6.70 
   2   7  -1   45.80    5.80 
   2   7  -1   42.50    5.20 
   2   7  -1   38.10    5.30 
  -2  -7   1   50.69    5.20 
  -2  -7   1   44.50    5.90 
  -2  -7   1   45.00    5.80 
  -2  -7   1   38.90    5.50 
  -2  -7   1   51.19    5.90 
   1   7  -1  137.79    9.40 
   1   7  -1  136.39    9.10 
   1   7  -1  138.59    9.40 
   1   7  -1  129.99    8.50 
   1   7  -1  119.79   10.00 
  -1  -7   1  134.79    9.10 
  -1  -7   1  126.19    9.70 
  -1  -7   1  131.59    9.00 
  -1  -7   1  127.39    8.70 
  -1  -7   1  129.59    9.10 
   0   7  -1  118.89    8.60 
   0   7  -1  124.49    8.30 
   0   7  -1  131.29    9.80 
   0   7  -1  120.89    8.30 
   0   7  -1  130.39    9.00 
   0  -7   1  125.59    8.70 
   0  -7   1  127.89    8.70 
   0  -7   1  124.09    8.30 
   0  -7   1  115.79    8.60 
   0  -7   1  117.29    9.10 
  -1   7  -1   10.20    2.50 
  -1   7  -1   17.00    5.00 
  -1   7  -1   14.50    3.20 
  -1   7  -1   14.60    3.00 
  -1   7  -1   13.30    3.20 
   1  -7   1   10.20    2.70 
   1  -7   1   14.20    3.00 
   1  -7   1   10.70    2.90 
   1  -7   1   19.10    3.70 
  -2   7  -1   12.50    2.90 
  -2   7  -1   12.20    2.90 
  -2   7  -1   12.10    3.90 
  -2   7  -1   18.30    3.60 
  -2   7  -1   12.60    3.00 
   2  -7   1   12.70    2.80 
   2  -7   1   16.10    3.50 
   2  -7   1   11.40    2.70 
   2  -7   1   17.00    3.30 
   2  -7   1   13.60    3.20 
  -3   7  -1    0.60    1.50 
  -3   7  -1   -0.70    0.90 
  -3   7  -1    1.80    1.40 
  -3   7  -1    2.50    1.70 
  -3   7  -1   -0.70    1.50 
  -3   7  -1    0.30    1.50 
   3  -7   1    0.70    1.60 
   3  -7   1    0.10    1.30 
   3  -7   1   -1.00    1.10 
   3  -7   1   -0.60    1.00 
   3  -7   1   -1.00    1.50 
  -4   7  -1  296.07   15.50 
  -4   7  -1  292.07   15.10 
  -4   7  -1  286.97   15.20 
  -4   7  -1  277.47   17.40 
  -4   7  -1  285.27   15.40 
  -4   7  -1  275.77   15.40 
   4  -7   1  291.27   14.80 
   4  -7   1  311.97   16.50 
   4  -7   1  297.17   15.80 
   4  -7   1  280.67   15.90 
   4  -7   1  283.97   14.50 
  -5   7  -1  140.79   10.10 
  -5   7  -1  132.89    9.10 
  -5   7  -1  145.19   10.00 
  -5   7  -1  139.39   10.10 
  -5   7  -1  144.19    9.90 
  -5   7  -1  148.39    9.80 
   5  -7   1  146.39    9.30 
   5  -7   1  149.29    9.90 
   5  -7   1  136.49    9.80 
   5  -7   1  142.29    9.40 
   5  -7   1  132.29    9.60 
  -6   7  -1   53.99    5.90 
  -6   7  -1   54.69    6.70 
  -6   7  -1   43.20    6.10 
  -6   7  -1   46.30    5.00 
  -6   7  -1   53.49    6.10 
   6  -7   1   51.49    6.10 
   6  -7   1   49.90    5.80 
   6  -7   1   51.79    6.00 
   6  -7   1   55.49    5.70 
   6  -7   1   54.79    5.70 
  -7   7  -1   14.40    3.40 
  -7   7  -1   15.00    3.90 
   7  -7   1   22.60    3.90 
   7  -7   1   15.80    3.30 
   7  -7   1   15.50    4.20 
   7  -7   1   11.10    2.70 
  -8   7  -1   -1.50    1.90 
  -8   7  -1   -1.60    1.20 
  -8   7  -1   -1.20    2.20 
   8  -7   1    0.40    2.10 
   8  -7   1   -1.00    2.00 
   8  -7   1    1.70    2.20 
   8  -7   1   -2.30    2.50 
  -9   7  -1   -1.50    1.60 
  -9   7  -1    1.00    2.30 
  -9   7  -1    1.40    2.30 
  -9   7  -1    0.30    2.30 
   9  -7   1   -2.70    1.90 
   9  -7   1   -1.40    2.30 
   9  -7   1   -0.20    2.10 
   9  -7   1    1.60    3.00 
 -10   7  -1   36.80    5.70 
 -10   7  -1   39.30    6.50 
 -10   7  -1   32.10    5.70 
 -10   7  -1   33.70    6.10 
  10  -7   1   24.50    5.30 
  10  -7   1   32.00    5.60 
  10  -7   1   31.50    5.50 
  10  -7   1   50.99    7.40 
 -11   7  -1    5.00    3.20 
 -11   7  -1   12.10    3.10 
 -11   7  -1   19.40    3.50 
 -11   7  -1    7.00    3.90 
  11  -7   1   15.70    4.00 
  11  -7   1    4.50    3.00 
 -12   7  -1   11.40    4.00 
 -12   7  -1   10.40    4.50 
 -12   7  -1   15.00    4.50 
 -12   7  -1   10.40    4.90 
  12  -7   1   14.30    5.70 
  12  -7   1   13.40    3.90 
 -13   7  -1   -7.10    3.40 
 -13   7  -1    0.00    4.50 
  13  -7   1   -6.80    5.30 
  13  -7   1   -3.90    3.10 
   9   6  -1    6.40    7.10 
   9   6  -1   18.20    6.60 
  -9  -6   1   11.30    3.50 
  -9  -6   1   12.80    6.30 
  -9  -6   1    8.80    3.30 
  -9  -6   1    8.10    4.40 
   8   6  -1   17.00    3.50 
   8   6  -1    6.70    5.60 
   8   6  -1   26.50    5.40 
  -8  -6   1   16.90    3.90 
  -8  -6   1   19.20    4.60 
  -8  -6   1   12.50    3.70 
  -8  -6   1   16.60    3.60 
  -8  -6   1   16.90    3.80 
  -8  -6   1    9.40    4.30 
   7   6  -1   -1.80    2.80 
   7   6  -1   -5.20    3.20 
   7   6  -1    0.30    4.30 
   7   6  -1    2.00    2.00 
  -7  -6   1    0.30    2.20 
  -7  -6   1   -2.80    2.90 
  -7  -6   1   -4.80    2.20 
  -7  -6   1    3.10    2.60 
  -7  -6   1   -3.10    1.90 
  -7  -6   1    0.50    2.00 
   6   6  -1   83.59    7.70 
   6   6  -1   87.29    8.90 
   6   6  -1   67.29    6.40 
   6   6  -1   72.19    7.70 
   6   6  -1   64.09    7.20 
   6   6  -1   98.79   12.00 
  -6  -6   1   75.39    8.20 
  -6  -6   1   71.19    7.40 
  -6  -6   1   85.69    8.20 
  -6  -6   1   59.59    6.80 
  -6  -6   1   72.59    7.20 
  -6  -6   1   76.69    9.20 
   5   6  -1  130.99    9.50 
   5   6  -1  142.29   11.50 
   5   6  -1  151.88   14.30 
   5   6  -1  147.49    9.90 
   5   6  -1  138.59   10.00 
   5   6  -1  128.29    8.80 
  -5  -6   1  124.09   10.10 
  -5  -6   1  115.29    8.90 
  -5  -6   1  138.79    9.50 
  -5  -6   1  132.09    9.30 
  -5  -6   1  133.89    9.70 
   4   6  -1   60.69    6.80 
   4   6  -1   78.89   10.40 
   4   6  -1   65.29    6.10 
   4   6  -1   68.49    6.60 
   4   6  -1   62.49    7.30 
   4   6  -1   76.69    6.80 
  -4  -6   1   63.09    7.10 
  -4  -6   1   71.49    6.70 
  -4  -6   1   63.89    6.10 
  -4  -6   1   64.69    7.20 
  -4  -6   1   70.59    6.30 
   3   6  -1   67.49    6.10 
   3   6  -1   90.19   10.00 
   3   6  -1   86.29    6.90 
   3   6  -1   76.49    7.70 
   3   6  -1   68.89    6.30 
  -3  -6   1   72.69    6.30 
  -3  -6   1   70.89    6.70 
  -3  -6   1   72.59    6.40 
  -3  -6   1   77.99    6.30 
  -3  -6   1   75.79    7.30 
   2   6  -1    4.90    2.30 
   2   6  -1    8.60    2.40 
   2   6  -1    7.50    2.20 
   2   6  -1    8.30    2.00 
   2   6  -1    8.20    2.40 
  -2  -6   1    6.20    2.10 
  -2  -6   1    5.30    2.00 
  -2  -6   1    8.40    2.20 
  -2  -6   1   10.50    3.30 
  -2  -6   1   10.40    2.70 
   1   6  -1    8.10    2.40 
   1   6  -1    8.30    2.70 
   1   6  -1    9.80    2.60 
   1   6  -1    7.80    2.10 
   1   6  -1    9.00    2.50 
  -1  -6   1    9.20    2.60 
  -1  -6   1    7.90    2.00 
  -1  -6   1   12.00    2.80 
  -1  -6   1   10.70    2.50 
  -1  -6   1    7.70    2.50 
   0   6  -1   15.30    2.90 
   0   6  -1   20.00    3.30 
   0   6  -1   18.50    3.00 
   0   6  -1   24.20    3.80 
   0   6  -1   22.30    3.50 
   0  -6   1   22.80    3.80 
   0  -6   1   18.40    3.20 
   0  -6   1   14.50    2.80 
   0  -6   1   18.50    3.00 
   0  -6   1   17.50    3.10 
  -1   6  -1  476.35   20.10 
  -1   6  -1  466.25   20.70 
  -1   6  -1  458.05   21.20 
  -1   6  -1  460.65   20.90 
  -1   6  -1  466.85   20.50 
   1  -6   1  455.45   20.60 
   1  -6   1  456.55   20.90 
   1  -6   1  468.55   20.70 
   1  -6   1  444.36   19.90 
   1  -6   1  486.65   21.40 
  -2   6  -1  239.28   13.00 
  -2   6  -1  239.38   12.10 
  -2   6  -1  244.58   12.10 
  -2   6  -1  253.77   12.90 
  -2   6  -1  249.18   12.80 
  -2   6  -1  237.68   12.90 
   2  -6   1  236.08   12.70 
   2  -6   1  250.67   12.80 
   2  -6   1  239.18   12.20 
   2  -6   1  233.48   12.50 
  -3   6  -1  124.19    8.40 
  -3   6  -1  125.89    8.30 
  -3   6  -1  136.19    8.50 
  -3   6  -1  135.39    8.60 
  -3   6  -1  120.19    7.90 
  -3   6  -1  115.09    7.70 
   3  -6   1  128.19    8.40 
   3  -6   1  122.89    8.50 
   3  -6   1  129.99    8.40 
   3  -6   1  122.29    7.70 
   3  -6   1  118.59    8.20 
  -4   6  -1  114.99    7.30 
  -4   6  -1  109.59    7.80 
  -4   6  -1  105.89    7.30 
  -4   6  -1  117.29    8.10 
  -4   6  -1   99.99    7.70 
  -4   6  -1  110.69    8.00 
   4  -6   1  123.09    7.60 
   4  -6   1  103.79    7.60 
   4  -6   1  111.19    8.00 
   4  -6   1  108.19    7.50 
   4  -6   1  107.99    7.80 
  -5   6  -1   17.00    3.50 
  -5   6  -1   11.10    3.10 
  -5   6  -1   12.90    2.50 
  -5   6  -1    7.30    2.30 
   5  -6   1   12.00    2.90 
   5  -6   1    9.20    2.00 
   5  -6   1   10.40    3.10 
   5  -6   1   11.60    2.50 
   5  -6   1   10.00    2.30 
  -6   6  -1   48.50    5.70 
  -6   6  -1   42.60    5.30 
  -6   6  -1   49.99    5.40 
   6  -6   1   50.49    5.70 
   6  -6   1   41.80    5.10 
   6  -6   1   45.30    4.90 
   6  -6   1   47.10    5.70 
  -7   6  -1   18.60    3.70 
  -7   6  -1   17.30    3.70 
  -7   6  -1   16.30    3.50 
  -7   6  -1   21.50    3.70 
   7  -6   1   17.80    4.00 
   7  -6   1   20.00    4.20 
   7  -6   1   20.10    3.90 
   7  -6   1   13.90    3.00 
  -8   6  -1   72.09    7.40 
  -8   6  -1   90.49    7.50 
  -8   6  -1   86.89    8.10 
  -8   6  -1   88.19    8.00 
   8  -6   1   86.29    8.00 
   8  -6   1   83.89    7.90 
   8  -6   1   90.39    7.60 
   8  -6   1   82.39    7.40 
  -9   6  -1    1.90    2.20 
  -9   6  -1    4.10    2.70 
  -9   6  -1    3.10    2.50 
   9  -6   1    2.90    3.10 
   9  -6   1    2.70    2.20 
   9  -6   1    5.90    2.40 
 -10   6  -1    1.30    2.30 
 -10   6  -1   -0.60    2.50 
 -10   6  -1    1.20    2.20 
 -10   6  -1   -4.10    1.70 
  10  -6   1   -3.80    2.10 
  10  -6   1    2.30    2.80 
  10  -6   1   -0.50    2.10 
  10  -6   1   -1.00    2.50 
 -11   6  -1    8.60    3.40 
 -11   6  -1    5.80    3.40 
 -11   6  -1    4.90    3.00 
 -11   6  -1    8.20    2.90 
  11  -6   1    6.70    3.30 
  11  -6   1   12.10    3.20 
 -12   6  -1   11.60    4.20 
 -12   6  -1    6.20    3.70 
 -12   6  -1    7.30    3.80 
 -12   6  -1   12.00    4.40 
  12  -6   1    0.90    4.40 
  12  -6   1   12.70    3.50 
 -13   6  -1   71.89    8.90 
 -13   6  -1   68.59   10.00 
 -13   6  -1   65.29    9.60 
 -13   6  -1   62.59    9.20 
  13  -6   1   56.89    8.40 
   9   5  -1    8.50    5.60 
  -9  -5   1   14.30    6.10 
  -9  -5   1   11.70    3.20 
  -9  -5   1   20.20    4.10 
  -9  -5   1    9.30    3.20 
  -9  -5   1   12.30    4.10 
   8   5  -1   33.20    8.20 
   8   5  -1   39.20    5.40 
   8   5  -1   48.90    8.10 
   8   5  -1   51.89    6.40 
  -8  -5   1   50.99    7.10 
  -8  -5   1   41.80    7.60 
  -8  -5   1   49.20    6.40 
  -8  -5   1   51.29    6.40 
  -8  -5   1   49.20    5.90 
  -8  -5   1   47.40    6.30 
   7   5  -1   27.10    5.00 
   7   5  -1   21.80    4.10 
   7   5  -1   22.20    3.80 
   7   5  -1   20.40    3.60 
   7   5  -1   24.40    4.50 
   7   5  -1   16.60    5.30 
  -7  -5   1   28.90    5.50 
  -7  -5   1   20.60    3.70 
  -7  -5   1   25.30    4.00 
  -7  -5   1   26.50    4.40 
  -7  -5   1   19.10    3.80 
  -7  -5   1   18.20    3.90 
   6   5  -1   59.99    6.00 
   6   5  -1   56.79    6.60 
   6   5  -1   81.59   10.50 
   6   5  -1   62.09    5.70 
   6   5  -1   68.99    6.70 
   6   5  -1   52.59    7.30 
  -6  -5   1   62.69    7.00 
  -6  -5   1   59.29    6.70 
  -6  -5   1   60.09    6.10 
  -6  -5   1   60.79    8.00 
  -6  -5   1   50.19    5.80 
  -6  -5   1   45.70    6.00 
   5   5  -1   98.49    7.70 
   5   5  -1  107.99    9.00 
   5   5  -1  104.79    7.40 
   5   5  -1  126.29    9.70 
   5   5  -1  124.19   12.30 
   5   5  -1  118.49    8.40 
  -5  -5   1  101.39    7.60 
  -5  -5   1  100.99    8.10 
  -5  -5   1  108.19    8.80 
  -5  -5   1   99.79    7.70 
  -5  -5   1  105.29    9.20 
  -5  -5   1  126.19    8.80 
   4   5  -1  141.89    8.80 
   4   5  -1  149.49   10.60 
   4   5  -1  178.28   14.10 
   4   5  -1  164.68   10.00 
   4   5  -1  171.08    9.80 
   4   5  -1  157.08    9.60 
  -4  -5   1  162.88   10.50 
  -4  -5   1  151.88    9.40 
  -4  -5   1  135.79    9.10 
  -4  -5   1  151.28    9.90 
  -4  -5   1  144.39    9.10 
  -4  -5   1  154.88   10.30 
   3   5  -1  294.67   15.50 
   3   5  -1  267.77   13.90 
   3   5  -1  285.77   14.00 
   3   5  -1  281.27   13.80 
   3   5  -1  334.17   18.50 
  -3  -5   1  280.57   14.20 
  -3  -5   1  276.97   13.60 
  -3  -5   1  294.47   14.30 
  -3  -5   1  274.97   13.70 
  -3  -5   1  270.77   14.80 
  -3  -5   1  255.37   13.60 
   2   5  -1  293.67   14.20 
   2   5  -1  303.97   14.20 
   2   5  -1  291.77   14.30 
   2   5  -1  299.97   13.60 
   2   5  -1  297.27   15.40 
  -2  -5   1  293.37   14.00 
  -2  -5   1  292.57   13.80 
  -2  -5   1  294.77   14.20 
  -2  -5   1  301.07   14.20 
  -2  -5   1  292.67   15.00 
   1   5  -1  314.37   13.80 
   1   5  -1  279.67   13.10 
   1   5  -1  278.27   13.70 
   1   5  -1  281.47   13.60 
   1   5  -1  274.77   14.40 
  -1  -5   1  279.57   13.20 
  -1  -5   1  278.77   13.60 
  -1  -5   1  301.37   13.70 
  -1  -5   1  276.87   14.20 
  -1  -5   1  286.77   13.70 
   0   5  -1   39.40    3.80 
   0   5  -1   30.30    4.10 
   0   5  -1   32.10    3.70 
   0   5  -1   32.80    3.50 
   0   5  -1   31.60    3.80 
   0  -5   1   36.70    4.00 
   0  -5   1   35.80    4.30 
   0  -5   1   31.10    3.70 
   0  -5   1   34.20    3.90 
   0  -5   1   30.60    3.60 
  -1   5  -1  619.64   23.80 
  -1   5  -1  578.44   24.40 
  -1   5  -1  572.64   24.70 
  -1   5  -1  608.54   24.40 
  -1   5  -1  581.74   23.90 
  -1   5  -1  585.24   24.50 
   1  -5   1  598.14   24.70 
   1  -5   1  601.54   24.50 
   1  -5   1  611.54   24.60 
   1  -5   1  575.04   23.80 
   1  -5   1  603.24   24.60 
  -2   5  -1  449.26   19.10 
  -2   5  -1  422.86   19.00 
  -2   5  -1  418.66   18.80 
  -2   5  -1  412.26   18.30 
  -2   5  -1  420.86   19.10 
  -2   5  -1  431.66   18.60 
   2  -5   1  462.05   19.40 
   2  -5   1  441.76   18.60 
   2  -5   1  458.45   19.10 
   2  -5   1  451.85   19.10 
  -3   5  -1  843.12   32.40 
  -3   5  -1  793.92   32.80 
  -3   5  -1  806.12   32.10 
  -3   5  -1  820.52   32.70 
  -3   5  -1  814.42   32.80 
  -3   5  -1  798.42   32.70 
   3  -5   1  874.61   32.40 
   3  -5   1  824.42   32.90 
   3  -5   1  837.82   32.20 
   3  -5   1  841.02   33.10 
   3  -5   1  844.52   32.80 
  -4   5  -1   57.59    5.30 
  -4   5  -1   57.29    4.60 
  -4   5  -1   60.89    4.80 
   4  -5   1   56.09    5.30 
   4  -5   1   62.99    4.70 
   4  -5   1   57.99    4.90 
   4  -5   1   54.19    5.00 
   4  -5   1   50.09    4.90 
  -5   5  -1  102.99    7.40 
  -5   5  -1  104.09    6.80 
  -5   5  -1  108.79    7.70 
  -5   5  -1   96.99    7.20 
   5  -5   1  112.79    7.50 
   5  -5   1  114.89    7.80 
   5  -5   1  104.99    7.40 
   5  -5   1  110.79    7.10 
  -6   5  -1  407.86   18.90 
  -6   5  -1  401.36   19.20 
  -6   5  -1  375.76   18.70 
  -6   5  -1  400.56   18.20 
   6  -5   1  396.56   19.10 
   6  -5   1  408.86   18.20 
   6  -5   1  410.26   19.40 
   6  -5   1  400.06   18.70 
  -7   5  -1    2.20    1.80 
  -7   5  -1    1.20    1.50 
  -7   5  -1   -0.60    1.30 
  -7   5  -1    5.00    2.10 
   7  -5   1    3.20    1.50 
   7  -5   1    0.70    1.90 
   7  -5   1   -2.00    1.30 
   7  -5   1    1.00    1.30 
  -8   5  -1   49.90    6.00 
  -8   5  -1   61.19    6.30 
  -8   5  -1   57.29    6.20 
  -8   5  -1   49.30    5.60 
   8  -5   1   55.29    5.60 
   8  -5   1   56.09    6.00 
   8  -5   1   51.19    6.00 
   8  -5   1   49.20    6.00 
  -9   5  -1    6.60    2.70 
  -9   5  -1    4.10    2.70 
  -9   5  -1    4.50    2.60 
  -9   5  -1    3.40    2.50 
   9  -5   1    2.30    2.60 
   9  -5   1    4.10    2.10 
   9  -5   1   10.20    2.90 
   9  -5   1    3.50    2.40 
 -10   5  -1   19.30    4.60 
 -10   5  -1   15.70    3.80 
 -10   5  -1   10.40    3.60 
  10  -5   1    8.50    3.80 
  10  -5   1    9.40    3.80 
  10  -5   1   12.00    2.80 
 -11   5  -1   22.80    7.50 
 -11   5  -1   12.50    4.40 
 -11   5  -1   15.40    3.70 
 -11   5  -1   12.00    3.60 
  11  -5   1   21.70    4.10 
  11  -5   1   13.60    3.70 
 -12   5  -1   -0.50    3.00 
 -12   5  -1   -1.20    2.50 
 -12   5  -1    0.90    2.40 
 -12   5  -1    0.20    2.50 
 -12   5  -1    0.30    2.70 
  12  -5   1    4.70    3.80 
  12  -5   1   -3.10    2.30 
 -13   5  -1   -3.30    3.60 
 -13   5  -1    1.00    3.40 
 -13   5  -1   -1.70    3.40 
 -13   5  -1   10.80    4.40 
  13  -5   1   -1.50    5.20 
  13  -5   1    8.10    3.70 
  10   4  -1   12.40    5.90 
 -10  -4   1   11.70    3.60 
 -10  -4   1    7.60    3.00 
   9   4  -1   -3.30    2.60 
   9   4  -1    3.50    2.20 
   9   4  -1    3.30    4.10 
  -9  -4   1    1.80    2.00 
  -9  -4   1   -1.90    4.10 
  -9  -4   1    1.00    2.70 
  -9  -4   1   -3.70    2.20 
  -9  -4   1   -2.40    2.80 
   8   4  -1    8.20    3.00 
   8   4  -1   16.50    3.60 
   8   4  -1   15.00    5.50 
   8   4  -1   14.00    3.30 
  -8  -4   1   10.70    3.30 
  -8  -4   1   19.00    4.90 
  -8  -4   1    9.80    2.90 
  -8  -4   1   14.20    3.80 
  -8  -4   1   16.30    3.00 
   7   4  -1   13.10    3.10 
   7   4  -1    9.70    4.80 
   7   4  -1    8.60    2.80 
   7   4  -1    8.80    2.70 
   7   4  -1   13.70    3.30 
   7   4  -1   12.60    2.80 
  -7  -4   1   15.00    2.70 
  -7  -4   1   12.10    3.10 
  -7  -4   1   13.60    3.00 
  -7  -4   1    6.80    3.40 
  -7  -4   1    6.00    2.80 
  -7  -4   1    7.20    2.40 
   6   4  -1  177.08   10.50 
   6   4  -1  167.18   10.20 
   6   4  -1  187.78   10.90 
   6   4  -1  169.98   10.00 
   6   4  -1  208.78   15.90 
  -6  -4   1  158.98   10.70 
  -6  -4   1  175.98   10.70 
  -6  -4   1  195.18   13.40 
  -6  -4   1  186.38   11.20 
  -6  -4   1  178.28   10.30 
  -6  -4   1  165.68   10.50 
   5   4  -1   52.09    7.30 
   5   4  -1   55.39    5.40 
   5   4  -1   49.00    6.00 
   5   4  -1   51.39    5.30 
   5   4  -1   65.79    8.80 
   5   4  -1   50.69    5.10 
  -5  -4   1   56.79    5.40 
  -5  -4   1   53.19    5.80 
  -5  -4   1   53.59    6.60 
  -5  -4   1   54.49    5.60 
  -5  -4   1   64.09    6.10 
  -5  -4   1   54.39    5.10 
   4   4  -1    1.80    1.70 
   4   4  -1    1.20    2.50 
   4   4  -1    2.00    1.40 
   4   4  -1    0.90    1.60 
   4   4  -1    1.00    1.30 
   4   4  -1   -0.80    1.20 
  -4  -4   1    0.40    1.50 
  -4  -4   1    0.00    1.60 
  -4  -4   1    0.90    1.30 
  -4  -4   1    1.40    1.40 
  -4  -4   1    1.00    1.70 
  -4  -4   1    1.20    1.30 
   3   4  -1    1.40    1.10 
   3   4  -1    0.00    1.00 
   3   4  -1    0.30    0.90 
   3   4  -1    2.90    1.00 
   3   4  -1   -1.60    1.90 
  -3  -4   1    2.00    1.20 
  -3  -4   1    0.00    1.10 
  -3  -4   1    1.80    1.30 
  -3  -4   1    1.60    1.20 
  -3  -4   1    0.10    1.10 
   2   4  -1   13.70    2.20 
   2   4  -1   10.70    2.10 
   2   4  -1   12.10    2.20 
   2   4  -1   11.10    2.20 
   2   4  -1   10.20    2.30 
  -2  -4   1   14.60    2.60 
  -2  -4   1    9.70    2.10 
  -2  -4   1    9.40    2.30 
  -2  -4   1   12.00    2.30 
  -2  -4   1   13.90    2.60 
  -2  -4   1    8.70    3.20 
   1   4  -1  491.85   21.60 
   1   4  -1  484.55   20.30 
   1   4  -1  486.55   20.80 
   1   4  -1  508.15   20.70 
   1   4  -1  504.85   20.90 
  -1  -4   1  502.95   20.80 
  -1  -4   1  551.04   21.00 
  -1  -4   1  506.95   22.50 
  -1  -4   1  542.85   20.90 
  -1  -4   1  491.95   20.40 
  -1  -4   1  525.95   21.60 
   0   4  -1  207.58   10.30 
   0   4  -1  202.88    9.90 
   0   4  -1  212.98   10.40 
   0   4  -1  204.88   10.80 
   0   4  -1  217.58   10.50 
   0  -4   1  215.58   10.80 
   0  -4   1  215.88   10.40 
   0  -4   1  231.98   10.60 
   0  -4   1  214.88   10.40 
   0  -4   1  226.48   10.20 
  -1   4  -1   36.50    3.70 
  -1   4  -1   35.70    3.40 
  -1   4  -1   35.00    3.70 
  -1   4  -1   38.00    3.70 
  -1   4  -1   37.90    3.30 
  -1   4  -1   37.20    3.70 
   1  -4   1   38.60    3.50 
   1  -4   1   40.30    3.90 
   1  -4   1   40.50    3.70 
   1  -4   1   38.30    3.30 
   1  -4   1   39.40    3.60 
   1  -4   1   36.10    3.50 
  -2   4  -1   37.60    3.30 
  -2   4  -1   37.10    3.50 
  -2   4  -1   37.10    3.70 
  -2   4  -1   36.00    3.70 
  -2   4  -1   36.80    3.60 
  -2   4  -1   35.20    3.50 
   2  -4   1   37.20    3.70 
   2  -4   1   42.30    3.90 
   2  -4   1   44.10    3.80 
   2  -4   1   39.40    3.50 
   2  -4   1   40.10    3.70 
  -3   4  -1   44.20    4.10 
  -3   4  -1   45.20    3.70 
  -3   4  -1   43.50    3.60 
  -3   4  -1   44.70    4.10 
  -3   4  -1   43.20    4.30 
   3  -4   1   47.10    4.10 
   3  -4   1   44.60    4.10 
   3  -4   1   50.99    3.90 
   3  -4   1   47.40    4.10 
   3  -4   1   41.10    3.70 
  -4   4  -1  184.88    9.80 
  -4   4  -1  175.58    9.60 
  -4   4  -1  170.78    9.40 
  -4   4  -1  181.28    9.00 
   4  -4   1  170.88    9.40 
   4  -4   1  175.48    9.40 
   4  -4   1  188.28    9.20 
   4  -4   1  174.88    9.50 
  -5   4  -1   82.39    6.30 
  -5   4  -1   85.29    6.30 
  -5   4  -1   78.19    5.60 
  -5   4  -1   80.39    6.00 
   5  -4   1   74.79    5.80 
   5  -4   1   80.69    6.10 
   5  -4   1   86.49    6.20 
   5  -4   1   82.69    5.70 
  -6   4  -1   55.29    5.40 
  -6   4  -1   56.49    5.20 
  -6   4  -1   53.79    5.00 
  -6   4  -1   50.99    4.90 
   6  -4   1   51.79    6.00 
   6  -4   1   47.10    4.90 
   6  -4   1   52.39    4.80 
  -7   4  -1    6.00    2.40 
  -7   4  -1    6.30    2.30 
  -7   4  -1    8.80    2.40 
  -7   4  -1    3.10    1.90 
  -7   4  -1   10.80    2.30 
   7  -4   1   10.30    2.70 
   7  -4   1    7.20    2.40 
   7  -4   1    6.50    2.10 
   7  -4   1    7.10    2.20 
  -8   4  -1    2.50    1.90 
  -8   4  -1    1.50    1.90 
  -8   4  -1    1.80    1.80 
  -8   4  -1   -0.40    1.50 
   8  -4   1   -1.10    1.50 
   8  -4   1    1.70    1.80 
   8  -4   1    1.30    1.60 
   8  -4   1    2.20    1.60 
  -9   4  -1    3.90    2.20 
  -9   4  -1    0.50    1.90 
  -9   4  -1    3.60    2.10 
  -9   4  -1    2.20    2.90 
  -9   4  -1    5.70    2.00 
   9  -4   1    1.10    1.60 
   9  -4   1    1.30    2.40 
   9  -4   1    0.70    1.30 
 -10   4  -1  168.18   10.80 
 -10   4  -1  164.68   11.60 
 -10   4  -1  171.38   11.30 
 -10   4  -1  157.18   11.60 
  10  -4   1  160.18   10.70 
  10  -4   1  178.98   13.00 
  10  -4   1  162.78   10.20 
  10  -4   1  156.18   11.10 
 -11   4  -1   -0.90    2.00 
 -11   4  -1    4.90    2.70 
 -11   4  -1    3.20    2.40 
 -11   4  -1    2.50    2.20 
  11  -4   1   -1.20    1.90 
  11  -4   1    3.20    3.80 
  11  -4   1    6.30    2.80 
 -12   4  -1    2.30    2.40 
 -12   4  -1    0.10    2.30 
 -12   4  -1   -3.20    3.10 
 -12   4  -1   -3.70    3.20 
  12  -4   1    7.20    2.30 
  12  -4   1   -0.80    3.30 
 -13   4  -1    0.90    3.10 
 -13   4  -1    0.40    2.90 
 -13   4  -1   -4.30    2.70 
  13  -4   1   11.00    3.70 
  13  -4   1   -3.80    4.80 
  11   3  -1    1.70    5.40 
 -11  -3   1    3.40    3.90 
 -11  -3   1   13.10    4.20 
 -11  -3   1    2.40    3.80 
  10   3  -1    7.50    3.40 
  10   3  -1   11.60    5.30 
 -10  -3   1   16.90    3.70 
 -10  -3   1    7.80    3.20 
 -10  -3   1   11.30    4.20 
 -10  -3   1   17.80    4.00 
   9   3  -1   60.49    6.00 
   9   3  -1   45.40    8.70 
   9   3  -1   56.19    9.50 
  -9  -3   1   45.80    6.10 
  -9  -3   1   71.29   12.60 
  -9  -3   1   51.39    6.10 
  -9  -3   1   45.90    6.80 
  -9  -3   1   51.59    6.20 
   8   3  -1   66.19    5.90 
   8   3  -1   54.69    6.00 
   8   3  -1   58.79    6.40 
   8   3  -1   72.39   10.60 
   8   3  -1   61.39    6.40 
  -8  -3   1   45.00    6.50 
  -8  -3   1   73.89    9.80 
  -8  -3   1   60.89    6.40 
  -8  -3   1   61.69    6.50 
  -8  -3   1   60.39    6.30 
   7   3  -1   30.90    4.40 
   7   3  -1   23.30    5.60 
   7   3  -1   32.90    4.20 
   7   3  -1   28.80    4.10 
   7   3  -1   27.80    4.00 
   7   3  -1   32.70    4.60 
  -7  -3   1   29.20    4.30 
  -7  -3   1   26.70    4.30 
  -7  -3   1   29.90    4.50 
  -7  -3   1   27.90    4.50 
  -7  -3   1   32.20    4.60 
  -7  -3   1   37.30    6.80 
   6   3  -1   53.19    7.80 
   6   3  -1   42.80    5.40 
   6   3  -1   35.50    4.70 
   6   3  -1   45.50    4.50 
   6   3  -1   50.59    5.20 
   6   3  -1   42.30    5.00 
  -6  -3   1   48.60    6.70 
  -6  -3   1   41.90    5.00 
  -6  -3   1   44.30    5.10 
  -6  -3   1   40.60    4.80 
  -6  -3   1   50.09    5.00 
  -6  -3   1   41.60    5.00 
   5   3  -1  114.29    7.80 
   5   3  -1  116.69    7.60 
   5   3  -1  136.39   11.20 
   5   3  -1  112.59    7.70 
   5   3  -1  116.19    7.60 
  -5  -3   1  109.79    7.70 
  -5  -3   1  124.49    9.30 
  -5  -3   1  110.09    7.50 
  -5  -3   1  102.79    7.20 
  -5  -3   1  113.09    7.70 
  -5  -3   1  116.99    7.50 
   4   3  -1  180.78    9.60 
   4   3  -1  184.38    9.40 
   4   3  -1  163.18    9.70 
   4   3  -1  216.08   13.20 
   4   3  -1  175.18    9.40 
  -4  -3   1  170.58    9.50 
  -4  -3   1  187.58    9.70 
  -4  -3   1  178.38    9.60 
  -4  -3   1  183.18   10.00 
  -4  -3   1  185.98   10.00 
  -4  -3   1  181.98   10.70 
   3   3  -1   79.89    5.20 
   3   3  -1   64.29    4.70 
   3   3  -1   81.19    7.70 
   3   3  -1   65.19    5.40 
   3   3  -1   72.89    5.20 
  -3  -3   1   70.79    5.20 
  -3  -3   1   79.59    5.30 
  -3  -3   1   76.19    5.70 
  -3  -3   1   62.89    5.00 
  -3  -3   1   70.69    5.80 
   2   3  -1   12.20    2.10 
   2   3  -1   11.10    2.10 
   2   3  -1   10.90    2.10 
   2   3  -1   12.20    2.00 
   2   3  -1   15.70    2.50 
  -2  -3   1   10.40    1.90 
  -2  -3   1   11.50    2.00 
  -2  -3   1   11.90    2.10 
  -2  -3   1   16.20    2.40 
  -2  -3   1   10.00    2.00 
  -2  -3   1   16.20    2.50 
   1   3  -1    1.70    1.00 
   1   3  -1    1.90    1.00 
   1   3  -1    3.10    1.10 
   1   3  -1    2.50    1.20 
   1   3  -1    1.20    1.00 
   1   3  -1    1.60    1.00 
  -1  -3   1    2.80    1.10 
  -1  -3   1    2.20    1.20 
  -1  -3   1    1.80    1.00 
  -1  -3   1    3.10    1.20 
  -1  -3   1    2.20    1.10 
  -1  -3   1    1.30    1.10 
   0   3  -1  195.78    9.30 
   0   3  -1  184.88    8.90 
   0   3  -1  207.38    9.80 
   0   3  -1  202.98    9.40 
   0   3  -1  196.28    9.30 
   0   3  -1  216.08    9.60 
   0  -3   1  212.28    9.50 
   0  -3   1  213.48    9.50 
   0  -3   1  212.58    9.30 
   0  -3   1  202.68    9.40 
   0  -3   1  218.68    9.50 
   0  -3   1  217.28    9.90 
  -1   3  -1  437.66   17.70 
  -1   3  -1  447.06   17.40 
  -1   3  -1  434.06   17.70 
  -1   3  -1  433.96   17.70 
  -1   3  -1  418.56   17.60 
  -1   3  -1  432.86   17.70 
   1  -3   1  440.76   17.60 
   1  -3   1  427.36   17.50 
   1  -3   1  467.35   17.80 
   1  -3   1  458.35   17.80 
   1  -3   1  453.45   17.80 
   1  -3   1  464.75   17.50 
  -2   3  -1   37.80    3.50 
  -2   3  -1   37.70    3.30 
  -2   3  -1   35.30    3.30 
  -2   3  -1   32.60    2.90 
  -2   3  -1   38.50    3.00 
  -2   3  -1   35.00    3.20 
   2  -3   1   42.50    3.20 
   2  -3   1   40.20    3.30 
   2  -3   1   37.20    3.20 
   2  -3   1   36.80    3.20 
   2  -3   1   38.50    3.00 
  -3   3  -1   36.70    3.50 
  -3   3  -1   39.30    3.50 
  -3   3  -1   33.20    3.30 
  -3   3  -1   37.40    3.00 
   3  -3   1   40.80    3.50 
   3  -3   1   36.40    3.40 
   3  -3   1   40.30    3.20 
   3  -3   1   43.00    3.50 
  -4   3  -1  243.58   11.60 
  -4   3  -1  237.88   11.00 
  -4   3  -1  244.48   11.50 
   4  -3   1  241.78   11.40 
   4  -3   1  245.18   11.50 
   4  -3   1  251.77   11.10 
   4  -3   1  247.08   11.50 
  -5   3  -1  191.88   10.00 
  -5   3  -1  194.98   10.20 
  -5   3  -1  185.28    9.40 
   5  -3   1  179.98    9.70 
   5  -3   1  191.88    9.80 
   5  -3   1  205.08   10.10 
   5  -3   1  183.38    9.30 
  -6   3  -1  364.16   16.30 
  -6   3  -1  287.57   16.90 
  -6   3  -1  350.96   15.90 
  -6   3  -1  358.16   15.50 
  -6   3  -1  353.96   15.80 
   6  -3   1  294.17   19.30 
   6  -3   1  345.67   15.50 
   6  -3   1  354.56   15.20 
  -7   3  -1   91.99    6.80 
  -7   3  -1   89.79    6.80 
  -7   3  -1   84.99    6.50 
  -7   3  -1   73.89    7.70 
  -7   3  -1   95.89    6.90 
   7  -3   1   87.99    6.50 
   7  -3   1   94.49    6.40 
   7  -3   1   99.29    7.00 
  -8   3  -1  106.19    7.60 
  -8   3  -1   94.59    7.50 
  -8   3  -1  108.39    7.80 
  -8   3  -1  100.59    7.70 
   8  -3   1  107.39    8.10 
   8  -3   1  103.59    7.40 
   8  -3   1  107.59    7.30 
   8  -3   1  114.09    8.30 
  -9   3  -1   76.69    7.00 
  -9   3  -1   76.89    6.80 
  -9   3  -1   56.79    8.20 
  -9   3  -1   73.39    6.90 
  -9   3  -1   81.39    6.80 
   9  -3   1   63.79    6.00 
   9  -3   1   75.89    6.40 
   9  -3   1   44.20    8.40 
   9  -3   1   61.29    6.70 
 -10   3  -1    2.00    2.20 
 -10   3  -1    4.60    2.50 
 -10   3  -1    2.60    2.40 
 -10   3  -1    4.40    3.10 
 -10   3  -1    2.30    2.70 
  10  -3   1   -2.70    2.20 
  10  -3   1    2.00    1.90 
  10  -3   1    2.70    2.30 
  10  -3   1    2.90    2.20 
 -11   3  -1   50.29    5.90 
 -11   3  -1   38.60    6.20 
 -11   3  -1   35.40    5.40 
 -11   3  -1   50.09    6.20 
 -11   3  -1   35.60    9.80 
  11  -3   1   53.09    5.70 
  11  -3   1   43.70    6.40 
  11  -3   1   57.49    6.60 
 -12   3  -1   33.30    5.50 
 -12   3  -1   24.90    5.50 
 -12   3  -1   25.60    4.70 
 -12   3  -1   30.00    5.30 
  12  -3   1   23.30    4.40 
  11   2  -1   -1.30    2.60 
 -11  -2   1    1.10    2.90 
 -11  -2   1    0.30    2.80 
 -11  -2   1    0.80    3.00 
 -11  -2   1   -5.90    2.70 
  10   2  -1   -3.00    2.10 
  10   2  -1   -2.80    2.20 
  10   2  -1   -1.10    3.70 
 -10  -2   1   -1.10    1.90 
 -10  -2   1   -1.80    4.20 
 -10  -2   1   -2.30    2.40 
 -10  -2   1   -0.60    2.50 
 -10  -2   1    2.40    2.00 
   9   2  -1  101.59    8.30 
   9   2  -1   96.89   11.60 
   9   2  -1  103.19    8.00 
   9   2  -1   94.39    7.80 
   9   2  -1  106.79    8.20 
  -9  -2   1   89.79    8.20 
  -9  -2   1   87.59    8.40 
  -9  -2   1   96.59    8.20 
  -9  -2   1   87.99   11.30 
  -9  -2   1   87.69    7.70 
   8   2  -1   67.69    6.50 
   8   2  -1   78.19    6.40 
   8   2  -1   70.99    6.30 
   8   2  -1   74.89    9.90 
   8   2  -1   75.19    6.40 
  -8  -2   1   80.79    6.90 
  -8  -2   1   74.19    9.30 
  -8  -2   1   73.69    7.20 
  -8  -2   1   55.29    6.40 
  -8  -2   1   68.89    6.90 
   7   2  -1  202.18   11.00 
   7   2  -1  194.48   11.10 
   7   2  -1  200.68   11.30 
   7   2  -1  234.28   15.30 
   7   2  -1  196.28   11.50 
  -7  -2   1  203.98   11.80 
  -7  -2   1  207.08   11.20 
  -7  -2   1  197.98   11.80 
  -7  -2   1  179.68   11.00 
   6   2  -1   25.40    3.60 
   6   2  -1   24.00    3.80 
   6   2  -1   25.50    3.60 
   6   2  -1   24.20    3.70 
   6   2  -1   21.30    4.70 
  -6  -2   1   29.10    4.10 
  -6  -2   1   24.50    3.80 
  -6  -2   1   26.80    4.30 
  -6  -2   1   27.30    3.90 
   5   2  -1   13.50    2.50 
   5   2  -1   10.40    1.90 
   5   2  -1    9.00    3.60 
   5   2  -1   12.70    2.50 
   5   2  -1   12.20    2.70 
   5   2  -1   14.70    3.20 
  -5  -2   1    9.00    2.40 
  -5  -2   1   12.80    2.50 
  -5  -2   1   12.10    2.30 
  -5  -2   1   15.40    2.90 
  -5  -2   1   10.70    2.50 
   4   2  -1 1351.66   48.90 
   4   2  -1 1265.27   48.80 
   4   2  -1 1302.57   48.90 
   4   2  -1 1480.15   52.79 
   4   2  -1 1283.87   48.60 
  -4  -2   1 1317.17   49.20 
  -4  -2   1 1297.37   48.90 
  -4  -2   1 1269.77   49.10 
  -4  -2   1 1347.27   49.00 
  -4  -2   1 1271.27   48.60 
   3   2  -1   39.10    3.50 
   3   2  -1   32.00    3.10 
   3   2  -1   36.20    3.40 
   3   2  -1   38.40    4.80 
   3   2  -1   40.80    3.70 
  -3  -2   1   38.90    3.50 
  -3  -2   1   35.50    4.00 
  -3  -2   1   44.20    3.80 
  -3  -2   1   39.60    3.60 
  -3  -2   1   36.50    3.50 
  -3  -2   1   35.80    3.50 
   2   2  -1   93.19    5.30 
   2   2  -1  103.59    5.70 
   2   2  -1   83.79    5.00 
   2   2  -1   82.39    5.30 
   2   2  -1   89.89    5.20 
  -2  -2   1   90.09    5.20 
  -2  -2   1   93.69    5.40 
  -2  -2   1   92.69    5.40 
  -2  -2   1  108.09    5.80 
  -2  -2   1   94.39    5.70 
  -2  -2   1   87.99    5.20 
   1   2  -1   44.70    3.30 
   1   2  -1   46.10    3.10 
   1   2  -1   57.89    3.80 
   1   2  -1   42.00    3.20 
   1   2  -1   47.20    3.20 
   1   2  -1   42.90    3.50 
  -1  -2   1   44.20    3.10 
  -1  -2   1   48.10    3.20 
  -1  -2   1   48.10    3.30 
  -1  -2   1   41.70    3.40 
  -1  -2   1   43.70    3.30 
   0   2  -1  195.68    8.20 
   0   2  -1  199.58    8.40 
   0   2  -1  178.58    8.30 
   0   2  -1  180.48    8.50 
   0   2  -1  220.78    8.80 
   0   2  -1  185.68    8.30 
   0  -2   1  189.08    8.20 
   0  -2   1  197.38    8.60 
   0  -2   1  213.88    8.70 
   0  -2   1  196.18    8.40 
   0  -2   1  201.48    8.60 
   0  -2   1  191.68    8.30 
  -1   2  -1  202.98    8.70 
  -1   2  -1  213.38    8.70 
  -1   2  -1  209.28    8.60 
  -1   2  -1  205.78    8.80 
  -1   2  -1  200.08    9.10 
   1  -2   1  208.58    8.80 
   1  -2   1  207.28    8.70 
   1  -2   1  210.48    8.80 
   1  -2   1  213.28    8.90 
   1  -2   1  216.98    8.60 
   1  -2   1  198.28    9.00 
  -2   2  -1 1611.54   62.09 
  -2   2  -1 1663.13   62.49 
  -2   2  -1 1784.62   62.49 
  -2   2  -1 1715.63   62.59 
   2  -2   1 1893.51   62.59 
   2  -2   1 1832.42   62.69 
   2  -2   1 1776.92   62.29 
   2  -2   1 1808.82   62.69 
  -3   2  -1   50.69    3.30 
  -3   2  -1   46.70    3.50 
  -3   2  -1   50.69    3.60 
  -3   2  -1   49.30    3.60 
   3  -2   1   55.89    3.40 
   3  -2   1   48.20    3.50 
   3  -2   1   50.09    3.60 
   3  -2   1   41.80    3.60 
  -4   2  -1  219.78   10.20 
  -4   2  -1  225.08    9.80 
  -4   2  -1  217.78   10.10 
  -4   2  -1  213.28   10.00 
   4  -2   1  212.08   10.00 
   4  -2   1  220.38    9.70 
   4  -2   1  214.38   10.10 
  -5   2  -1    4.90    2.00 
  -5   2  -1    6.80    1.80 
  -5   2  -1    7.40    1.90 
  -5   2  -1    6.50    1.80 
  -5   2  -1    7.80    1.80 
   5  -2   1    7.30    1.90 
   5  -2   1    8.60    2.00 
   5  -2   1    6.80    1.50 
  -6   2  -1   47.20    4.30 
  -6   2  -1   40.10    5.30 
  -6   2  -1   44.20    4.10 
  -6   2  -1   48.40    4.50 
  -6   2  -1   47.90    4.30 
   6  -2   1   44.20    4.40 
   6  -2   1   48.50    4.10 
   6  -2   1   41.90    4.20 
  -7   2  -1  120.49    7.60 
  -7   2  -1  115.49    7.50 
  -7   2  -1  107.19    7.40 
  -7   2  -1   88.19   10.10 
  -7   2  -1  109.89    7.00 
   7  -2   1   97.39    6.60 
   7  -2   1  110.89    7.50 
   7  -2   1   99.59    6.90 
  -8   2  -1   33.20    4.20 
  -8   2  -1   36.70    4.20 
  -8   2  -1   27.10    4.40 
  -8   2  -1   25.00    5.30 
  -8   2  -1   35.80    4.50 
   8  -2   1   36.00    4.50 
   8  -2   1   29.50    4.30 
   8  -2   1   29.00    4.10 
   8  -2   1   28.70    3.90 
  -9   2  -1   79.89    6.80 
  -9   2  -1   66.09    6.90 
  -9   2  -1   87.49    7.60 
  -9   2  -1   75.19    6.90 
   9  -2   1   78.49    7.00 
   9  -2   1   87.69    6.90 
   9  -2   1   76.59    6.20 
   9  -2   1   70.69    6.60 
 -10   2  -1   -2.60    1.80 
 -10   2  -1   -0.10    1.90 
 -10   2  -1   -2.40    1.70 
 -10   2  -1   -1.50    1.40 
  10  -2   1   -0.40    1.70 
  10  -2   1    0.80    2.40 
  10  -2   1   -0.30    2.20 
  10  -2   1   -1.60    1.70 
 -11   2  -1   -1.30    2.50 
 -11   2  -1   -2.10    2.50 
 -11   2  -1   -1.80    1.70 
 -11   2  -1   -1.20    2.30 
  11  -2   1   -1.40    2.20 
  11  -2   1   -0.80    2.40 
 -12   2  -1   -1.60    2.60 
 -12   2  -1    3.60    2.90 
 -12   2  -1   -3.50    2.00 
  12   1  -1    1.50    3.00 
 -12  -1   1    2.70    3.00 
 -12  -1   1   -1.40    3.80 
 -12  -1   1   14.70    3.80 
 -12  -1   1    3.00    4.10 
  11   1  -1    5.60    3.40 
 -11  -1   1    2.20    2.70 
 -11  -1   1    6.20    2.80 
 -11  -1   1    5.70    3.10 
 -11  -1   1    1.20    3.00 
  10   1  -1   13.00    3.60 
  10   1  -1    9.90    2.80 
  10   1  -1   16.40    3.70 
 -10  -1   1   18.60    3.70 
 -10  -1   1   14.00    3.60 
 -10  -1   1   11.70    3.40 
 -10  -1   1    8.30    2.90 
   9   1  -1   -0.80    2.10 
   9   1  -1    1.70    1.40 
   9   1  -1    2.30    3.50 
   9   1  -1    0.60    1.90 
   9   1  -1    0.90    2.50 
  -9  -1   1   -0.70    1.90 
  -9  -1   1    1.50    1.90 
  -9  -1   1    5.30    2.60 
  -9  -1   1    2.60    1.90 
   8   1  -1   39.10    5.20 
   8   1  -1   57.89    8.30 
   8   1  -1   52.29    6.60 
   8   1  -1   42.90    4.80 
   8   1  -1   47.30    5.40 
  -8  -1   1   51.19    5.60 
  -8  -1   1   50.09    5.70 
  -8  -1   1   51.69    6.10 
  -8  -1   1   46.70    5.50 
   7   1  -1   66.99    5.90 
   7   1  -1   80.29    8.40 
   7   1  -1   60.39    5.90 
   7   1  -1   67.19    5.50 
   7   1  -1   63.69    6.10 
  -7  -1   1   61.59    6.20 
  -7  -1   1   57.49    5.60 
  -7  -1   1   75.79    6.30 
  -7  -1   1   62.79    6.00 
   6   1  -1  104.89    7.40 
   6   1  -1  117.59   10.20 
   6   1  -1  112.09    7.10 
   6   1  -1  107.29    9.30 
   6   1  -1  124.59    9.60 
  -6  -1   1  101.09    7.00 
  -6  -1   1  106.59    7.40 
  -6  -1   1  115.29    7.30 
  -6  -1   1  103.69    7.40 
   5   1  -1   93.99    6.10 
   5   1  -1   91.59    6.50 
   5   1  -1  102.79    8.00 
   5   1  -1   99.49    6.40 
  -5  -1   1   99.19    6.80 
  -5  -1   1   92.99    6.40 
  -5  -1   1   95.89    6.20 
  -5  -1   1   91.79    6.40 
   4   1  -1   12.50    2.00 
   4   1  -1   16.20    2.50 
   4   1  -1   11.60    2.80 
   4   1  -1   12.70    2.20 
  -4  -1   1   11.90    2.10 
  -4  -1   1   13.70    2.40 
  -4  -1   1   14.10    2.40 
  -4  -1   1   13.10    2.40 
   3   1  -1  103.79    6.00 
   3   1  -1  113.99    7.20 
   3   1  -1  102.09    6.10 
   3   1  -1  108.59    6.20 
   3   1  -1  129.99    6.10 
   3   1  -1  111.59    6.10 
  -3  -1   1  112.19    6.40 
  -3  -1   1  109.39    6.10 
  -3  -1   1  122.89    5.80 
  -3  -1   1  104.59    6.20 
  -3  -1   1  100.49    6.00 
   2   1  -1  144.89    6.90 
   2   1  -1  141.69    6.70 
   2   1  -1  141.09    7.50 
   2   1  -1  131.09    6.50 
   2   1  -1  133.99    6.80 
  -2  -1   1  126.59    6.70 
  -2  -1   1  166.88    6.70 
  -2  -1   1  142.09    6.90 
  -2  -1   1  133.39    6.60 
  -2  -1   1  130.29    6.50 
  -2  -1   1  147.79    7.40 
   1   1  -1 2575.04   80.29 
   1   1  -1 2204.68   80.19 
   1   1  -1 2244.18   79.99 
   1   1  -1 2224.28   80.09 
   1   1  -1 2146.39   80.19 
   1   1  -1 2258.77   80.49 
  -1  -1   1 2193.78   80.19 
  -1  -1   1 2272.37   80.09 
  -1  -1   1 2165.48   80.09 
  -1  -1   1 2259.27   80.59 
  -1  -1   1 2602.54   80.19 
  -1  -1   1 2252.57   79.99 
   0   1  -1  982.00   34.50 
   0   1  -1  935.71   34.20 
   0   1  -1  985.80   34.70 
   0   1  -1  955.20   34.20 
   0  -1   1  975.80   34.10 
   0  -1   1  971.40   34.20 
   0  -1   1  947.31   34.20 
  -1   1  -1   46.90    2.30 
  -1   1  -1   48.10    2.40 
  -1   1  -1   49.10    2.50 
  -1   1  -1   38.60    2.20 
  -1   1  -1   46.10    2.40 
  -1   1  -1   46.70    3.00 
   1  -1   1   48.90    2.30 
  -2   1  -1  250.07   10.10 
  -2   1  -1  259.97   10.00 
  -2   1  -1  240.68   10.00 
  -2   1  -1  240.78    9.80 
   2  -1   1  273.77    9.90 
   2  -1   1  244.78   10.00 
   2  -1   1  281.87   10.20 
   2  -1   1  256.67   10.10 
  -3   1  -1  104.39    5.40 
  -3   1  -1  111.09    5.50 
  -3   1  -1  107.49    5.20 
  -3   1  -1  114.39    5.60 
  -3   1  -1  115.09    7.20 
   3  -1   1  113.19    5.50 
   3  -1   1  115.79    5.20 
   3  -1   1  107.39    5.40 
   3  -1   1  106.09    5.30 
  -4   1  -1  161.28    7.70 
  -4   1  -1  146.49    9.40 
  -4   1  -1  165.08    7.80 
  -4   1  -1  159.38    7.80 
  -4   1  -1  164.68    9.90 
   4  -1   1  165.18    7.90 
   4  -1   1  163.78    7.40 
   4  -1   1  154.08    7.50 
   4  -1   1  152.88    7.70 
  -5   1  -1  216.78   10.40 
  -5   1  -1  218.48   10.00 
  -5   1  -1  227.68   10.40 
  -5   1  -1  216.58   10.20 
  -5   1  -1  196.68   12.60 
   5  -1   1  211.58   10.00 
   5  -1   1  218.88   10.30 
   5  -1   1  217.58    9.70 
   5  -1   1  213.88   10.20 
  -6   1  -1    0.20    1.00 
  -6   1  -1    0.10    1.10 
  -6   1  -1    0.80    1.60 
  -6   1  -1    1.70    1.10 
  -6   1  -1   -0.40    0.90 
   6  -1   1   -0.10    1.00 
   6  -1   1    1.20    1.20 
   6  -1   1    2.30    1.30 
   6  -1   1    1.50    1.00 
  -7   1  -1    1.70    1.40 
  -7   1  -1    0.80    1.30 
  -7   1  -1   -0.70    1.60 
  -7   1  -1    0.10    0.90 
  -7   1  -1    0.10    1.30 
   7  -1   1   -0.30    0.80 
   7  -1   1    1.50    1.30 
   7  -1   1   -0.60    1.30 
  -8   1  -1   -0.40    1.50 
  -8   1  -1   -1.70    1.50 
  -8   1  -1    0.30    1.60 
  -8   1  -1   -0.40    1.40 
  -8   1  -1    1.30    2.00 
   8  -1   1    1.90    1.50 
   8  -1   1   -0.90    1.70 
  -9   1  -1   10.10    2.80 
  -9   1  -1    7.50    2.60 
  -9   1  -1    5.70    3.30 
  -9   1  -1    8.50    3.00 
  -9   1  -1    8.80    2.70 
   9  -1   1   12.10    2.50 
 -10   1  -1   45.60    5.80 
 -10   1  -1   49.60    6.20 
 -10   1  -1   45.90    5.60 
 -10   1  -1   43.50    6.00 
 -11   1  -1   33.20    8.90 
 -11   1  -1   33.60    5.50 
 -11   1  -1   40.10    5.60 
 -12   1  -1    9.30    3.20 
  12   0  -1   -3.30    2.70 
  12   0  -1    2.00    3.40 
 -12   0   1    0.20    2.80 
 -12   0   1   -1.80    2.30 
 -12   0   1   -1.30    3.30 
  11   0  -1   53.59    7.20 
  11   0  -1   63.29    6.50 
  11   0  -1   49.90    6.70 
 -11   0   1   45.20    6.80 
 -11   0   1   57.19    6.80 
 -11   0   1   46.50    7.50 
 -11   0   1   52.69    7.30 
  10   0  -1  103.69    8.40 
  10   0  -1  102.99    8.90 
  10   0  -1  100.39    8.30 
 -10   0   1  105.69    9.00 
 -10   0   1  111.79    8.90 
 -10   0   1  101.89    9.40 
 -10   0   1  105.29    9.20 
   9   0  -1   36.60    5.40 
   9   0  -1   25.80    5.80 
   9   0  -1   33.10    4.80 
   9   0  -1   34.00    5.00 
  -9   0   1   30.60    5.10 
  -9   0   1   39.50    5.70 
  -9   0   1   37.40    5.10 
  -9   0   1   41.60    5.80 
   8   0  -1   -0.30    1.40 
   8   0  -1   -0.90    1.70 
   8   0  -1    1.50    1.60 
   8   0  -1   -1.10    1.70 
  -8   0   1   -2.10    1.40 
  -8   0   1    0.40    1.40 
  -8   0   1    1.50    1.70 
  -8   0   1   -0.50    1.10 
  -8   0   1   -0.80    1.70 
   7   0  -1   10.30    2.60 
   7   0  -1    9.50    2.60 
   7   0  -1   15.10    3.80 
   7   0  -1   15.70    3.10 
  -7   0   1   12.90    3.10 
  -7   0   1   10.20    2.50 
  -7   0   1   12.20    3.10 
  -7   0   1   13.60    2.90 
   6   0  -1   25.30    4.00 
   6   0  -1   23.40    3.40 
   6   0  -1   27.80    4.10 
  -6   0   1   24.90    3.70 
  -6   0   1   25.40    3.70 
  -6   0   1   22.10    4.10 
  -6   0   1   27.90    3.40 
  -6   0   1   28.50    3.60 
   5   0  -1  160.78    8.20 
   5   0  -1  165.58    9.90 
   5   0  -1  147.39    8.50 
   5   0  -1  144.09    8.20 
   5   0  -1  141.19    8.10 
  -5   0   1  147.99    8.60 
  -5   0   1  144.89    8.20 
  -5   0   1  152.18    8.60 
  -5   0   1  133.29    9.20 
   4   0  -1 1584.04   56.29 
   4   0  -1 1463.95   55.29 
   4   0  -1 1567.54   55.19 
   4   0  -1 1452.35   54.89 
   4   0  -1 1515.85   54.79 
  -4   0   1 1471.85   55.39 
  -4   0   1 1471.85   54.99 
  -4   0   1 1486.55   54.89 
  -4   0   1 1539.95   55.49 
   3   0  -1  358.96   15.20 
   3   0  -1  355.86   15.30 
   3   0  -1  370.36   14.90 
   3   0  -1  399.66   15.30 
  -3   0   1  362.26   15.10 
  -3   0   1  383.16   15.40 
  -3   0   1  344.47   15.20 
  -3   0   1  387.26   15.20 
   2   0  -1  229.68    9.30 
   2   0  -1  217.28    9.10 
   2   0  -1  207.38    9.30 
   2   0  -1  220.98    9.40 
  -2   0   1  223.38    9.30 
  -2   0   1  211.58    9.40 
  -2   0   1  220.08    9.30 
  -2   0   1  218.48    9.40 
   1   0  -1  110.09    5.50 
   1   0  -1  118.29    5.00 
   1   0  -1  111.19    5.10 
   1   0  -1  117.89    5.00 
   1   0  -1  119.89    5.40 
  -1   0   1  115.09    5.20 
  -1   0   1  110.29    5.00 
  -1   0   1  111.59    5.10 
  -1   0   1  119.09    5.40 
  -1   0   1  115.49    5.00 
   0   0  -1  734.23   25.20 
   0   0  -1  704.13   25.20 
   0   0   1  688.83   25.80 
  -1   0  -1  418.36   17.50 
   1   0   1  550.64   18.60 
   1   0   1  424.66   17.50 
  -2   0  -1   86.89    5.80 
   2   0   1   79.09    5.50 
  -3   0  -1   59.99    5.50 
   3   0   1   63.39    5.60 
  -4   0  -1   89.89    7.60 
  -4   0  -1   92.19    5.00 
  -4   0  -1   82.69    4.90 
   4   0   1  108.79    8.10 
  -5   0  -1   68.09    7.20 
  -5   0  -1   69.89    4.70 
  -5   0  -1   73.49    4.70 
   5   0   1   67.49    4.40 
   5   0   1   84.49    7.70 
  -6   0  -1  400.56   17.10 
  -6   0  -1  393.16   17.00 
  -6   0  -1  348.67   21.20 
   6   0   1  398.86   16.90 
   6   0   1  471.35   22.60 
  -7   0  -1   18.50    5.10 
  -7   0  -1   33.20    3.50 
  -7   0  -1   28.90    3.70 
  -8   0  -1   23.80    5.50 
  -8   0  -1   26.00    3.60 
  -8   0  -1   31.10    4.20 
  -8   0  -1   26.80    4.00 
  -9   0  -1    3.80    3.30 
  -9   0  -1    2.70    1.80 
 -10   0  -1   23.00    4.00 
 -10   0  -1   22.40    5.80 
  12  -1  -1    2.60    3.20 
  12  -1  -1   -0.30    2.80 
 -12   1   1    8.80    3.70 
 -12   1   1    1.60    3.30 
 -12   1   1    6.30    3.10 
 -12   1   1    2.90    3.30 
  11  -1  -1    5.50    3.10 
  11  -1  -1    7.70    3.30 
  11  -1  -1    7.80    2.30 
 -11   1   1    8.30    3.20 
 -11   1   1   14.20    3.70 
 -11   1   1    7.90    2.90 
 -11   1   1    7.20    3.40 
  10  -1  -1  164.08   11.50 
  10  -1  -1  160.98   10.30 
  10  -1  -1  148.49   10.80 
  10  -1  -1  161.38   11.50 
 -10   1   1  177.08   11.60 
 -10   1   1  159.58   11.80 
 -10   1   1  159.58   11.60 
 -10   1   1  178.88   16.00 
   9  -1  -1  136.59    9.90 
   9  -1  -1  135.89    9.30 
   9  -1  -1  134.99    9.30 
  -9   1   1  134.59   10.00 
  -9   1   1  136.29    9.90 
  -9   1   1  140.09   10.30 
  -9   1   1  143.29    9.90 
   8  -1  -1    6.30    2.10 
   8  -1  -1    6.70    2.50 
   8  -1  -1    3.90    2.10 
   8  -1  -1   -0.10    1.10 
  -8   1   1    3.70    2.00 
  -8   1   1    2.80    2.70 
  -8   1   1    5.60    2.60 
  -8   1   1    3.10    2.00 
  -8   1   1    5.70    1.90 
   7  -1  -1   63.49    5.90 
   7  -1  -1   69.19    5.70 
   7  -1  -1   61.79    5.70 
   7  -1  -1   62.79    6.10 
  -7   1   1   63.59    6.30 
  -7   1   1   66.99    5.90 
  -7   1   1   64.59    6.00 
  -7   1   1   63.49    5.80 
  -7   1   1   72.19    6.50 
   6  -1  -1   19.40    3.10 
   6  -1  -1   18.50    3.20 
   6  -1  -1   18.70    2.90 
   6  -1  -1   21.90    3.70 
  -6   1   1   18.70    3.40 
  -6   1   1   20.20    3.30 
  -6   1   1   18.40    3.00 
   5  -1  -1  734.33   29.20 
   5  -1  -1  778.52   29.80 
   5  -1  -1  797.82   29.20 
   5  -1  -1  742.13   29.60 
  -5   1   1  701.03   29.00 
  -5   1   1  763.52   30.60 
  -5   1   1  691.53   30.00 
  -5   1   1  734.43   29.70 
   4  -1  -1 1054.29   38.20 
   4  -1  -1 1001.10   37.80 
   4  -1  -1 1010.70   38.40 
   4  -1  -1  981.10   38.30 
  -4   1   1 1062.19   38.40 
  -4   1   1  970.70   38.30 
  -4   1   1 1058.39   38.60 
  -4   1   1  973.40   37.80 
   3  -1  -1 5030.50  179.88 
   3  -1  -1 5108.69  179.78 
   3  -1  -1 5199.18  179.58 
   3  -1  -1 5166.28  179.38 
  -3   1   1 5079.49  179.88 
  -3   1   1 5216.78  179.78 
  -3   1   1 5126.69  179.78 
  -3   1   1 5147.79  179.48 
   2  -1  -1 1488.15   52.39 
   2  -1  -1 1431.46   52.59 
   2  -1  -1 1387.06   52.49 
   2  -1  -1 1386.36   52.19 
  -2   1   1 1458.75   52.69 
  -2   1   1 1477.15   52.59 
  -2   1   1 1591.74   52.69 
  -2   1   1 1489.75   52.29 
   1  -1  -1   52.59    3.20 
   1  -1  -1   53.29    3.00 
   1  -1  -1   48.80    3.00 
   1  -1  -1   55.39    3.20 
  -1   1   1   50.29    3.10 
  -1   1   1   53.89    3.10 
  -1   1   1   52.39    3.10 
  -1   1   1   50.39    2.90 
   0  -1  -1    1.20    0.50 
   0  -1  -1    1.10    0.50 
   0  -1  -1    1.10    0.50 
   0  -1  -1    1.00    0.40 
   0  -1  -1    1.30    0.50 
   0   1   1    0.80    0.70 
   0   1   1    0.60    0.40 
   0   1   1    1.10    0.50 
   0   1   1    0.30    0.60 
   0   1   1    0.90    0.40 
  -1  -1  -1    4.80    1.40 
  -1  -1  -1    6.40    1.20 
   1   1   1    5.20    1.10 
   1   1   1    5.60    1.70 
  -2  -1  -1  209.58   10.80 
  -2  -1  -1  191.88    8.70 
  -2  -1  -1  194.68    9.10 
   2   1   1  188.08   10.60 
   2   1   1  187.18    8.70 
  -3  -1  -1  344.77   14.70 
  -3  -1  -1  376.16   17.80 
   3   1   1  334.47   14.80 
   3   1   1  388.46   17.90 
  -4  -1  -1  819.82   38.90 
   4   1   1 1101.69   44.40 
  -5  -1  -1   16.10    4.10 
  -5  -1  -1   20.50    2.40 
   5   1   1   18.10    4.30 
  -6  -1  -1   27.70    3.30 
  -6  -1  -1   28.30    5.70 
   6   1   1   31.30    6.10 
  -7  -1  -1   13.00    4.40 
  -7  -1  -1   20.60    3.10 
   7   1   1   21.90    5.50 
  -8  -1  -1   97.79    7.10 
  -8  -1  -1   69.79    9.60 
   8   1   1  106.09   11.80 
  13  -2  -1    9.90    5.50 
  13  -2  -1   14.90    4.00 
 -13   2   1   17.40    5.50 
 -13   2   1   13.50    4.20 
 -13   2   1   19.10    5.10 
 -13   2   1    8.50    4.30 
  12  -2  -1    5.60    3.40 
 -12   2   1   16.90    3.90 
 -12   2   1    7.50    3.60 
 -12   2   1   15.60    4.30 
 -12   2   1    9.30    4.40 
  11  -2  -1   31.80    5.50 
  11  -2  -1   34.60    5.40 
 -11   2   1   42.30    6.50 
 -11   2   1   56.09    7.20 
 -11   2   1   42.90    6.20 
 -11   2   1   45.90    6.80 
  10  -2  -1   -0.90    2.10 
  10  -2  -1    0.30    2.60 
  10  -2  -1    0.70    1.80 
  10  -2  -1    6.00    2.60 
 -10   2   1    3.30    2.20 
 -10   2   1   -5.30    2.40 
 -10   2   1    2.30    2.40 
   9  -2  -1    3.80    2.30 
   9  -2  -1    5.80    2.00 
   9  -2  -1    6.10    2.40 
   9  -2  -1    2.80    2.10 
  -9   2   1    6.90    2.40 
  -9   2   1    1.20    1.90 
  -9   2   1    3.10    2.20 
  -9   2   1    3.10    2.20 
   8  -2  -1  462.05   22.20 
   8  -2  -1  471.65   21.70 
   8  -2  -1  437.56   21.90 
   8  -2  -1  501.85   21.60 
  -8   2   1  484.05   22.70 
  -8   2   1  475.45   22.50 
  -8   2   1  499.05   22.50 
  -8   2   1  474.05   21.90 
   7  -2  -1   29.30    4.70 
   7  -2  -1   33.30    4.30 
   7  -2  -1   29.90    4.20 
   7  -2  -1   28.70    4.00 
  -7   2   1   33.50    4.30 
  -7   2   1   35.90    4.40 
  -7   2   1   31.00    4.90 
  -7   2   1   30.10    4.40 
   6  -2  -1  507.85   20.60 
   6  -2  -1  456.45   20.90 
   6  -2  -1  475.05   21.10 
   6  -2  -1  474.15   20.70 
  -6   2   1  475.25   20.60 
  -6   2   1  464.55   21.00 
  -6   2   1  464.35   21.00 
  -6   2   1  475.15   21.30 
   5  -2  -1  269.27   13.00 
   5  -2  -1  266.27   13.10 
   5  -2  -1  255.57   12.50 
   5  -2  -1  281.37   12.60 
  -5   2   1  261.57   13.20 
  -5   2   1  256.37   12.50 
  -5   2   1  264.07   14.40 
  -5   2   1  252.87   12.90 
   4  -2  -1  213.38   10.10 
   4  -2  -1  207.88   10.30 
   4  -2  -1  200.18   10.20 
   4  -2  -1  195.48    9.70 
  -4   2   1  211.78   10.30 
  -4   2   1  186.38   10.10 
  -4   2   1  198.38   10.30 
  -4   2   1  193.48    9.70 
   3  -2  -1 2016.40   66.89 
   3  -2  -1 1880.81   65.79 
   3  -2  -1 1864.91   66.89 
   3  -2  -1 1889.61   66.39 
   3  -2  -1 1872.91   66.89 
  -3   2   1 1685.83   66.09 
  -3   2   1 1692.43   66.59 
  -3   2   1 1896.51   67.09 
  -3   2   1 1824.82   66.79 
   2  -2  -1  471.75   18.10 
   2  -2  -1  499.15   18.30 
   2  -2  -1  450.35   18.40 
   2  -2  -1  504.05   18.50 
   2  -2  -1  464.35   18.50 
  -2   2   1  471.25   18.40 
  -2   2   1  442.96   18.40 
  -2   2   1  418.06   17.90 
  -2   2   1  441.36   18.30 
   1  -2  -1  637.84   23.30 
   1  -2  -1  683.43   23.60 
   1  -2  -1  625.24   23.60 
   1  -2  -1  658.73   24.10 
   1  -2  -1  663.33   23.70 
  -1   2   1  602.34   23.90 
  -1   2   1  615.34   23.50 
  -1   2   1  595.84   23.20 
  -1   2   1  580.54   23.50 
  -1   2   1  604.44   23.50 
   0  -2  -1  344.37   13.50 
   0  -2  -1  348.07   13.50 
   0  -2  -1  338.37   13.20 
   0  -2  -1  387.16   14.20 
   0  -2  -1  353.66   14.40 
   0   2   1  338.57   13.40 
   0   2   1  331.27   13.20 
   0   2   1  326.67   13.40 
   0   2   1  327.67   14.30 
  -1  -2  -1  111.29    5.40 
  -1  -2  -1  117.09    6.50 
  -1  -2  -1  117.69    5.40 
   1   2   1  113.29    5.20 
   1   2   1  123.79    8.00 
   1   2   1  121.19    6.60 
   1   2   1  116.39    5.50 
  -2  -2  -1    2.40    0.80 
  -2  -2  -1    2.70    1.10 
   2   2   1    2.80    1.60 
   2   2   1    3.00    1.10 
  -3  -2  -1  639.54   26.40 
   3   2   1  748.13   32.80 
   3   2   1  639.04   26.60 
  -4  -2  -1  339.37   17.50 
  -4  -2  -1  398.66   17.40 
   4   2   1  474.55   22.10 
   4   2   1  410.26   17.70 
  -5  -2  -1  188.58   10.40 
   5   2   1  193.98   10.80 
   5   2   1  232.38   14.90 
  -6  -2  -1    4.70    1.60 
   6   2   1    3.00    1.50 
   6   2   1    5.90    3.60 
   7   2   1   -0.20    2.70 
   8   2   1   66.19   10.40 
   9   2   1    9.20    5.00 
  13  -3  -1   -6.10    6.80 
  13  -3  -1   -1.60    3.50 
 -13   3   1   -2.30    3.40 
 -13   3   1    2.60    3.60 
 -13   3   1    5.30    4.70 
  12  -3  -1   17.80    4.00 
 -12   3   1   15.20    4.60 
 -12   3   1   17.90    4.20 
 -12   3   1   23.70    4.50 
 -12   3   1   12.00    3.90 
  11  -3  -1   69.59    7.60 
  11  -3  -1   88.69    7.80 
  11  -3  -1   70.49    8.00 
 -11   3   1   70.69    8.30 
 -11   3   1   84.89    9.30 
 -11   3   1   88.39    8.70 
 -11   3   1   75.29    8.50 
  10  -3  -1  111.29    9.20 
  10  -3  -1  103.19    8.60 
  10  -3  -1  114.59    9.70 
  10  -3  -1  114.69    9.80 
 -10   3   1  108.09    9.20 
 -10   3   1  111.49   12.80 
 -10   3   1  106.69    9.70 
 -10   3   1  125.39   10.80 
   9  -3  -1   91.29    7.70 
   9  -3  -1   80.69    7.40 
   9  -3  -1   78.79    7.70 
   9  -3  -1   78.19    7.40 
  -9   3   1   78.99    7.60 
  -9   3   1   90.39    7.50 
  -9   3   1   81.99    7.70 
  -9   3   1   77.79    7.80 
   8  -3  -1   54.59    6.10 
   8  -3  -1   50.69    5.90 
   8  -3  -1   50.09    5.40 
   8  -3  -1   60.59    5.80 
  -8   3   1   58.69    6.20 
  -8   3   1   49.10    6.20 
  -8   3   1   59.49    6.20 
  -8   3   1   53.39    5.90 
   7  -3  -1  134.39    9.00 
   7  -3  -1  133.99    9.40 
   7  -3  -1  145.89    8.60 
   7  -3  -1  134.79    9.30 
  -7   3   1  143.69    9.60 
  -7   3   1  139.89    9.60 
  -7   3   1  136.99    9.00 
  -7   3   1  133.19    9.40 
   6  -3  -1  599.54   25.80 
   6  -3  -1  614.74   26.00 
   6  -3  -1  608.54   25.10 
   6  -3  -1  584.14   25.30 
  -6   3   1  586.14   25.10 
  -6   3   1  612.64   26.20 
  -6   3   1  606.84   25.90 
  -6   3   1  596.44   25.90 
   5  -3  -1 1235.88   46.60 
   5  -3  -1 1256.47   46.30 
   5  -3  -1 1273.97   47.20 
   5  -3  -1 1218.38   46.90 
  -5   3   1 1171.88   46.10 
  -5   3   1 1249.88   47.30 
  -5   3   1 1147.59   46.70 
  -5   3   1 1250.37   47.40 
   4  -3  -1 1409.56   51.29 
   4  -3  -1 1325.77   50.89 
   4  -3  -1 1385.36   49.50 
   4  -3  -1 1416.16   50.39 
   4  -3  -1 1368.66   50.79 
  -4   3   1 1317.97   50.89 
  -4   3   1 1324.67   50.29 
  -4   3   1 1346.97   51.09 
  -4   3   1 1319.27   50.89 
   3  -3  -1   38.00    3.70 
   3  -3  -1   38.30    3.90 
   3  -3  -1   44.40    3.60 
   3  -3  -1   41.00    3.60 
   3  -3  -1   34.40    3.50 
  -3   3   1   38.10    3.90 
  -3   3   1   38.90    3.50 
  -3   3   1   40.30    3.90 
  -3   3   1   42.30    3.90 
   2  -3  -1   15.40    2.40 
   2  -3  -1   12.80    2.10 
   2  -3  -1   19.00    2.40 
   2  -3  -1   11.70    2.20 
   2  -3  -1   11.70    1.90 
  -2   3   1   10.90    2.00 
  -2   3   1   10.40    2.00 
  -2   3   1   10.40    1.90 
  -2   3   1   13.40    2.20 
  -2   3   1   11.30    1.90 
   1  -3  -1  384.96   15.30 
   1  -3  -1  402.76   15.90 
   1  -3  -1  421.46   15.80 
   1  -3  -1  403.46   16.40 
   1  -3  -1  369.86   16.60 
  -1   3   1  372.56   16.30 
  -1   3   1  359.36   15.10 
  -1   3   1  352.06   15.50 
  -1   3   1  354.56   15.50 
   0  -3  -1  516.55   19.80 
   0  -3  -1  518.35   19.50 
   0  -3  -1  519.35   20.00 
   0  -3  -1  532.95   21.10 
   0   3   1  488.45   20.90 
   0   3   1  487.35   19.40 
   0   3   1  512.05   19.80 
   0   3   1  481.45   19.80 
  -1  -3  -1   41.90    3.10 
  -1  -3  -1   41.00    4.00 
  -1  -3  -1   42.90    3.40 
  -1  -3  -1   45.90    3.50 
  -1  -3  -1   50.19    3.70 
   1   3   1   38.70    3.20 
   1   3   1   43.20    4.30 
   1   3   1   41.10    3.30 
   1   3   1   42.60    3.40 
   1   3   1   41.50    3.10 
   1   3   1   41.60    5.40 
  -2  -3  -1  135.79    8.00 
  -2  -3  -1  134.19    6.60 
  -2  -3  -1  132.29    6.90 
   2   3   1  137.79    6.60 
   2   3   1  138.89   11.50 
   2   3   1  135.69    8.30 
   2   3   1  130.19    6.80 
  -3  -3  -1   12.00    2.40 
  -3  -3  -1   12.10    2.10 
   3   3   1   10.30    1.90 
   3   3   1    8.50    1.90 
   3   3   1   14.30    3.60 
  -4  -3  -1    7.40    1.80 
  -4  -3  -1    8.20    3.60 
   4   3   1   11.30    3.70 
   4   3   1   10.60    2.10 
  -5  -3  -1   36.00    3.80 
  -5  -3  -1   40.10    4.60 
  -5  -3  -1   40.60    5.30 
   5   3   1   49.20    7.70 
   5   3   1   38.70    5.10 
  -6  -3  -1    3.70    2.20 
   6   3   1    5.50    3.50 
   6   3   1    7.40    2.10 
  -7  -3  -1   11.40    2.60 
   7   3   1    6.80    3.10 
   7   3   1   10.40    4.40 
  -8  -3  -1    3.50    3.30 
   8   3   1    8.30    4.70 
  -9  -3  -1   -3.80    4.10 
   9   3   1    3.40    4.00 
  10   3   1    4.50    5.60 
  13  -4  -1   -3.10    3.90 
  13  -4  -1    2.30    3.70 
 -13   4   1    3.30    4.10 
 -13   4   1    3.60    4.00 
 -13   4   1    2.10    3.50 
  12  -4  -1    0.40    2.30 
  12  -4  -1   -5.90    2.70 
 -12   4   1   -1.30    3.20 
 -12   4   1    2.90    2.10 
 -12   4   1   -2.30    2.20 
 -12   4   1    0.40    2.80 
  11  -4  -1   13.90    4.10 
  11  -4  -1    9.00    3.00 
  11  -4  -1   13.30    3.30 
 -11   4   1   16.50    4.30 
 -11   4   1    8.20    3.30 
 -11   4   1   11.60    3.90 
 -11   4   1   10.80    3.70 
  10  -4  -1   36.00    5.60 
  10  -4  -1   32.00    6.20 
  10  -4  -1   30.30    4.90 
 -10   4   1   33.00    9.00 
 -10   4   1   35.30    5.30 
 -10   4   1   31.80    5.70 
   9  -4  -1    0.70    2.00 
   9  -4  -1    0.40    1.70 
   9  -4  -1    2.90    2.30 
   9  -4  -1   -2.80    2.20 
  -9   4   1    1.80    2.10 
  -9   4   1    1.70    2.10 
  -9   4   1    0.40    2.00 
  -9   4   1    2.70    2.10 
   8  -4  -1   31.90    5.10 
   8  -4  -1   31.10    4.50 
   8  -4  -1   27.40    4.60 
   8  -4  -1   32.00    5.40 
  -8   4   1   27.30    4.80 
  -8   4   1   21.80    4.20 
  -8   4   1   27.60    5.10 
  -8   4   1   40.10    5.00 
   7  -4  -1   66.59    6.10 
   7  -4  -1   65.69    6.60 
   7  -4  -1   62.99    5.90 
   7  -4  -1   67.09    6.60 
  -7   4   1   63.19    6.50 
  -7   4   1   75.29    7.00 
  -7   4   1   63.09    6.10 
  -7   4   1   57.59    6.20 
   6  -4  -1    9.10    2.70 
   6  -4  -1    8.70    3.10 
   6  -4  -1    6.50    2.30 
   6  -4  -1    9.00    2.40 
  -6   4   1    6.00    1.80 
  -6   4   1    7.60    2.50 
  -6   4   1    8.90    2.60 
  -6   4   1    6.80    2.40 
   5  -4  -1    9.20    2.50 
   5  -4  -1    8.60    2.10 
   5  -4  -1    7.90    2.00 
   5  -4  -1    8.10    1.80 
   5  -4  -1    7.10    2.20 
  -5   4   1   12.20    2.50 
  -5   4   1    8.80    2.50 
  -5   4   1   12.30    2.60 
  -5   4   1    8.30    2.30 
   4  -4  -1  495.85   20.60 
   4  -4  -1  458.75   20.80 
   4  -4  -1  504.35   21.40 
   4  -4  -1  510.25   20.40 
   4  -4  -1  498.95   21.40 
  -4   4   1  492.95   21.30 
  -4   4   1  482.35   21.10 
  -4   4   1  472.05   20.40 
  -4   4   1  471.15   21.30 
   3  -4  -1  119.09    7.40 
   3  -4  -1  110.59    7.30 
   3  -4  -1  131.99    7.40 
   3  -4  -1  115.89    7.20 
   3  -4  -1  114.79    6.90 
  -3   4   1  112.79    7.40 
  -3   4   1  120.19    7.40 
  -3   4   1  115.49    7.20 
  -3   4   1  111.59    6.80 
  -3   4   1  118.79    7.40 
   2  -4  -1 1368.16   51.29 
   2  -4  -1 1427.26   51.69 
   2  -4  -1 1430.86   51.49 
   2  -4  -1 1355.26   50.89 
   2  -4  -1 1406.56   50.69 
  -2   4   1 1354.26   51.59 
  -2   4   1 1315.47   50.39 
  -2   4   1 1393.86   51.19 
  -2   4   1 1345.27   51.19 
   1  -4  -1  221.58   10.80 
   1  -4  -1  223.08   11.00 
   1  -4  -1  233.78   10.80 
   1  -4  -1  233.88   11.50 
   1  -4  -1  219.48   10.20 
  -1   4   1  209.48   10.60 
  -1   4   1  214.78   10.50 
  -1   4   1  226.78   11.50 
  -1   4   1  211.48   10.60 
  -1   4   1  222.18   10.20 
   0  -4  -1   14.80    2.20 
   0  -4  -1   16.30    2.40 
   0  -4  -1   16.20    2.50 
   0  -4  -1   17.80    3.00 
   0   4   1   14.50    2.30 
   0   4   1   11.40    1.90 
   0   4   1   18.30    2.60 
   0   4   1   12.30    2.40 
  -1  -4  -1  673.03   26.30 
  -1  -4  -1  663.23   26.20 
  -1  -4  -1  669.03   25.90 
  -1  -4  -1  646.84   33.30 
  -1  -4  -1  658.53   26.20 
   1   4   1  688.93   33.00 
   1   4   1  716.43   26.40 
   1   4   1  678.93   28.20 
   1   4   1  662.43   26.40 
   1   4   1  657.63   25.80 
   1   4   1  678.83   26.20 
  -2  -4  -1   75.09    7.30 
  -2  -4  -1   95.49    5.80 
  -2  -4  -1   87.89    6.90 
  -2  -4  -1   86.99    5.70 
  -2  -4  -1   96.89    6.00 
   2   4   1   93.89    5.80 
   2   4   1  109.39    9.60 
   2   4   1  100.89    5.90 
   2   4   1   87.99    5.40 
   2   4   1   88.59    7.00 
  -3  -4  -1  318.87   14.80 
  -3  -4  -1  327.67   14.90 
  -3  -4  -1  339.27   15.20 
  -3  -4  -1  333.07   14.70 
  -3  -4  -1  334.27   16.60 
   3   4   1  349.77   14.60 
   3   4   1  351.86   14.90 
   3   4   1  342.87   17.20 
   3   4   1  395.16   21.00 
  -4  -4  -1    1.10    1.50 
  -4  -4  -1    5.00    2.20 
  -4  -4  -1    2.90    1.70 
   4   4   1    4.80    1.60 
   4   4   1    3.60    1.90 
   4   4   1    1.00    2.90 
  -5  -4  -1   32.40    5.50 
  -5  -4  -1   25.20    4.20 
   5   4   1   34.40    5.20 
   5   4   1   22.60    5.70 
  -6  -4  -1    2.50    2.40 
  -6  -4  -1    3.40    2.30 
   6   4   1   -1.50    2.00 
   6   4   1    0.00    3.30 
  -7  -4  -1   -0.80    2.60 
  -7  -4  -1    2.20    2.20 
   7   4   1   -0.90    3.30 
   7   4   1    0.80    2.70 
  -8  -4  -1   26.10    5.80 
   8   4   1   24.20    6.70 
   9   4   1   10.80    5.70 
  13  -5  -1   63.89   10.30 
  13  -5  -1   64.99    9.40 
 -13   5   1   76.99    9.60 
 -13   5   1   74.39    9.50 
 -13   5   1   73.99    9.80 
 -13   5   1   49.00   11.30 
  12  -5  -1    0.00    2.90 
  12  -5  -1   -2.20    3.90 
 -12   5   1    1.20    2.70 
 -12   5   1   -1.50    2.90 
 -12   5   1    9.10    2.70 
 -12   5   1   -2.70    2.90 
  11  -5  -1   17.50    4.90 
  11  -5  -1   16.30    3.80 
 -11   5   1   19.80    4.60 
 -11   5   1   25.90    5.30 
 -11   5   1   26.40    4.80 
 -11   5   1   25.80    5.20 
  10  -5  -1   -0.80    2.50 
  10  -5  -1    0.60    2.80 
  10  -5  -1    0.50    1.70 
  10  -5  -1   -5.90    2.70 
 -10   5   1    2.50    2.50 
 -10   5   1   -1.30    1.90 
 -10   5   1   -1.20    3.10 
 -10   5   1    3.00    2.50 
   9  -5  -1   39.70    6.30 
   9  -5  -1   31.30    5.50 
   9  -5  -1   35.20    5.10 
   9  -5  -1   33.20    5.10 
  -9   5   1   28.10    5.00 
  -9   5   1   39.00    6.10 
  -9   5   1   35.40    5.60 
  -9   5   1   30.90    6.00 
   8  -5  -1   41.80    5.90 
   8  -5  -1   43.40    5.30 
   8  -5  -1   40.20    6.00 
   8  -5  -1   35.70    5.20 
  -8   5   1   44.70    5.70 
  -8   5   1   41.20    6.10 
  -8   5   1   35.90    5.30 
  -8   5   1   40.10    6.00 
   7  -5  -1  135.49   10.00 
   7  -5  -1  144.49   10.00 
   7  -5  -1  147.29   10.50 
   7  -5  -1  140.09    9.50 
  -7   5   1  146.89   10.40 
  -7   5   1  137.79    9.70 
  -7   5   1  136.89   10.30 
  -7   5   1  159.78   10.60 
   6  -5  -1  267.07   14.50 
   6  -5  -1  263.67   14.50 
   6  -5  -1  258.37   12.40 
   6  -5  -1  266.47   13.60 
   6  -5  -1  238.68   13.70 
  -6   5   1  268.87   14.70 
  -6   5   1  259.37   14.30 
  -6   5   1  262.17   14.40 
  -6   5   1  250.77   13.50 
   5  -5  -1   23.50    4.00 
   5  -5  -1   17.00    3.10 
   5  -5  -1   13.30    2.90 
   5  -5  -1   20.40    2.90 
   5  -5  -1   15.50    2.90 
  -5   5   1   21.60    3.70 
  -5   5   1   12.20    3.00 
  -5   5   1   18.50    3.60 
  -5   5   1   14.80    2.80 
   4  -5  -1  103.99    7.00 
   4  -5  -1  111.89    7.10 
   4  -5  -1   98.19    7.40 
   4  -5  -1   93.59    7.20 
   4  -5  -1  106.49    7.60 
  -4   5   1   99.59    6.90 
  -4   5   1  102.59    7.60 
  -4   5   1  100.69    7.00 
  -4   5   1  106.39    8.60 
  -4   5   1   96.59    7.30 
   3  -5  -1   55.19    5.10 
   3  -5  -1   57.79    5.00 
   3  -5  -1   62.79    5.50 
   3  -5  -1   66.99    5.50 
   3  -5  -1   62.69    5.50 
  -3   5   1   55.09    5.30 
  -3   5   1   54.49    5.20 
  -3   5   1   59.29    5.00 
  -3   5   1   55.89    5.30 
   2  -5  -1   89.39    6.30 
   2  -5  -1   84.69    5.80 
   2  -5  -1   79.29    9.10 
   2  -5  -1   81.59    6.20 
   2  -5  -1   91.79    6.70 
  -2   5   1   81.99    6.60 
  -2   5   1   87.69    6.10 
  -2   5   1   83.69    6.40 
  -2   5   1   82.69    6.00 
  -2   5   1   79.69    5.60 
   1  -5  -1  337.17   15.10 
   1  -5  -1  327.87   16.00 
   1  -5  -1  327.47   15.40 
   1  -5  -1  339.37   14.70 
   1  -5  -1  328.27   15.20 
  -1   5   1  329.37   14.60 
  -1   5   1  319.37   15.20 
  -1   5   1  337.87   15.10 
  -1   5   1  318.87   16.10 
  -1   5   1  315.97   15.00 
   0  -5  -1  134.29    8.90 
   0  -5  -1  132.59    7.50 
   0  -5  -1  134.99    8.00 
   0  -5  -1  130.89    8.00 
   0   5   1  130.79    7.90 
   0   5   1  130.09    7.90 
   0   5   1  141.39    7.90 
   0   5   1  137.09    7.50 
   0   5   1  142.29    9.40 
  -1  -5  -1  178.48    9.70 
  -1  -5  -1  187.08    9.60 
  -1  -5  -1  196.88   11.50 
  -1  -5  -1  188.28   10.00 
   1   5   1  200.48   10.00 
   1   5   1  185.98    9.40 
   1   5   1  191.58   10.30 
   1   5   1  171.38   11.20 
   1   5   1  173.28   12.80 
  -2  -5  -1   32.60    4.70 
  -2  -5  -1   31.20    4.00 
  -2  -5  -1   29.40    3.60 
  -2  -5  -1   27.80    3.50 
  -2  -5  -1   31.30    3.70 
   2   5   1   33.20    6.70 
   2   5   1   33.30    3.40 
   2   5   1   27.80    3.70 
   2   5   1   34.90    3.90 
   2   5   1   28.00    4.50 
   2   5   1   29.20    3.90 
  -3  -5  -1  148.39    8.50 
  -3  -5  -1  148.99   10.20 
  -3  -5  -1  154.08    8.70 
  -3  -5  -1  154.18    8.70 
  -3  -5  -1  148.19    8.90 
   3   5   1  152.88    8.40 
   3   5   1  160.98    8.80 
   3   5   1  150.68   10.70 
   3   5   1  144.89   13.10 
  -4  -5  -1    1.00    1.40 
  -4  -5  -1   -1.30    1.60 
  -4  -5  -1    1.00    1.50 
  -4  -5  -1    0.80    1.70 
   4   5   1   -1.60    2.70 
   4   5   1   -3.70    1.90 
  -5  -5  -1  121.29    9.50 
   5   5   1  139.49   13.60 
   5   5   1  129.69   11.00 
  -6  -5  -1   26.10    4.50 
  -6  -5  -1   33.20    5.40 
   6   5   1   29.00    4.60 
   6   5   1   16.90    5.60 
  -7  -5  -1   12.60    3.50 
  -7  -5  -1    6.50    3.90 
   7   5   1    5.60    3.50 
   7   5   1   12.50    5.00 
  -8  -5  -1    5.00    4.10 
  -8  -5  -1    3.40    2.90 
   8   5   1    9.90    5.30 
  -9  -5  -1   12.90    6.20 
  13  -6  -1    3.80    3.70 
  13  -6  -1   -2.30    4.40 
 -13   6   1   -6.20    3.90 
 -13   6   1    6.30    4.30 
 -13   6   1    4.20    4.50 
 -13   6   1    4.20    5.60 
  12  -6  -1   30.50    6.30 
  12  -6  -1   31.90    5.40 
 -12   6   1   28.20    5.90 
 -12   6   1   21.10    4.90 
 -12   6   1   36.20    7.00 
 -12   6   1   32.60    5.50 
  11  -6  -1   15.20    3.40 
  11  -6  -1   13.70    3.60 
 -11   6   1   14.90    4.50 
 -11   6   1   14.50    4.80 
 -11   6   1    8.00    3.00 
 -11   6   1   10.50    4.10 
  10  -6  -1   13.70    3.70 
  10  -6  -1    9.90    4.10 
  10  -6  -1   12.90    3.60 
  10  -6  -1   13.00    4.30 
 -10   6   1   12.80    4.10 
 -10   6   1   12.50    5.70 
 -10   6   1   15.60    3.60 
 -10   6   1   11.30    2.90 
   9  -6  -1   29.70    5.40 
   9  -6  -1   21.80    4.20 
   9  -6  -1   20.50    3.70 
   9  -6  -1   23.90    4.80 
  -9   6   1   11.60    3.40 
  -9   6   1   16.80    4.40 
  -9   6   1   26.10    5.20 
  -9   6   1   29.10    5.10 
   8  -6  -1   -1.20    2.10 
   8  -6  -1   -0.90    2.00 
   8  -6  -1   -0.90    1.70 
   8  -6  -1   -0.80    1.60 
  -8   6   1    1.00    2.10 
  -8   6   1    2.70    2.80 
  -8   6   1   -1.10    1.70 
  -8   6   1   -0.50    1.50 
   7  -6  -1   47.00    5.60 
   7  -6  -1   38.60    5.70 
   7  -6  -1   47.90    4.90 
   7  -6  -1   43.30    6.10 
   7  -6  -1   40.20    5.80 
  -7   6   1   45.10    5.80 
  -7   6   1   48.20    6.30 
  -7   6   1   50.99    6.00 
  -7   6   1   46.40    6.30 
   6  -6  -1  117.89    8.90 
   6  -6  -1  120.79    9.30 
   6  -6  -1  117.79    8.80 
   6  -6  -1  119.29    9.40 
   6  -6  -1  136.39    9.00 
  -6   6   1  118.69    9.50 
  -6   6   1  115.39    8.40 
  -6   6   1  131.59    9.50 
  -6   6   1  119.09    9.30 
   5  -6  -1   45.60    5.90 
   5  -6  -1   59.39    5.70 
   5  -6  -1   67.69    6.80 
   5  -6  -1   53.49    5.20 
  -5   6   1   52.79    5.60 
  -5   6   1   64.79    6.50 
  -5   6   1   56.49    5.80 
  -5   6   1   54.29    5.60 
  -5   6   1   65.99    6.70 
   4  -6  -1    6.80    2.10 
   4  -6  -1   11.30    2.80 
   4  -6  -1    4.70    1.80 
   4  -6  -1   10.20    2.50 
   4  -6  -1    5.60    2.60 
  -4   6   1    5.50    2.00 
  -4   6   1    6.70    2.70 
  -4   6   1    8.50    2.70 
  -4   6   1    7.80    2.50 
   3  -6  -1    6.60    2.40 
   3  -6  -1    4.70    2.10 
   3  -6  -1    5.30    2.10 
   3  -6  -1    5.50    1.90 
   3  -6  -1    2.80    1.80 
  -3   6   1    4.20    1.90 
  -3   6   1    7.10    2.20 
  -3   6   1    6.70    3.20 
  -3   6   1    3.60    1.80 
  -3   6   1   11.10    3.00 
   2  -6  -1   51.09    5.10 
   2  -6  -1   51.19    4.80 
   2  -6  -1   50.49    5.50 
   2  -6  -1   45.50    5.00 
   2  -6  -1   54.29    5.40 
  -2   6   1   49.10    5.00 
  -2   6   1   47.60    5.20 
  -2   6   1   47.30    5.70 
  -2   6   1   57.09    5.20 
   1  -6  -1   34.90    4.40 
   1  -6  -1   32.30    4.20 
   1  -6  -1   35.40    4.10 
   1  -6  -1   35.10    4.80 
   1  -6  -1   31.70    4.00 
  -1   6   1   38.70    4.50 
  -1   6   1   37.60    4.90 
  -1   6   1   27.00    4.10 
  -1   6   1   25.70    4.70 
  -1   6   1   35.00    4.70 
   0  -6  -1  136.99    9.60 
   0  -6  -1  133.49    8.00 
   0  -6  -1  128.29    8.50 
   0  -6  -1  121.89    8.20 
   0  -6  -1  131.59    8.50 
   0   6   1  130.49    8.40 
   0   6   1  126.29    9.70 
   0   6   1  141.29    8.60 
   0   6   1  137.29    8.50 
   0   6   1  139.29    8.20 
  -1  -6  -1   17.90    3.60 
  -1  -6  -1   11.90    2.90 
  -1  -6  -1   13.80    2.60 
   1   6   1   11.30    3.00 
   1   6   1   17.80    3.20 
   1   6   1   15.30    3.00 
   1   6   1   14.50    2.50 
   1   6   1   12.90    3.90 
   1   6   1   20.70    4.60 
  -2  -6  -1  100.99    7.10 
  -2  -6  -1   98.09    7.10 
  -2  -6  -1  101.29    7.00 
  -2  -6  -1  105.19    8.60 
   2   6   1  108.69    7.50 
   2   6   1  105.79    9.30 
   2   6   1   97.69    7.10 
   2   6   1   97.29    6.70 
   2   6   1   95.59    7.30 
   2   6   1  100.29   11.10 
  -3  -6  -1   63.59    5.60 
  -3  -6  -1   69.29    6.10 
  -3  -6  -1   66.39    5.70 
  -3  -6  -1   65.59    7.20 
  -3  -6  -1   70.59    6.40 
   3   6   1   74.99   10.30 
   3   6   1   68.29    7.80 
   3   6   1   63.69    5.20 
   3   6   1   65.29    5.70 
   3   6   1   69.29    6.10 
   3   6   1   74.89    6.40 
  -4  -6  -1   39.30    4.80 
  -4  -6  -1   40.50    6.00 
  -4  -6  -1   44.60    5.70 
  -4  -6  -1   39.60    4.70 
  -4  -6  -1   41.60    5.20 
   4   6   1   47.20    7.10 
   4   6   1   43.40    8.00 
   4   6   1   39.30    4.70 
  -5  -6  -1   37.60    6.10 
  -5  -6  -1   31.00    4.60 
  -5  -6  -1   41.70    4.80 
   5   6   1   40.90    8.20 
   5   6   1   36.10    6.10 
  -6  -6  -1   15.90    4.00 
   6   6   1   22.00    5.50 
   6   6   1   16.10    4.90 
  -7  -6  -1    9.50    3.50 
   7   6   1    4.40    4.70 
   7   6   1   13.00    5.30 
  -8  -6  -1    3.40    2.70 
   8   6   1   -0.90    7.20 
  13  -7  -1    8.40    3.80 
 -13   7   1    7.50    4.20 
 -13   7   1    4.40    4.70 
 -13   7   1   -3.50    5.30 
 -13   7   1    4.60    4.80 
  12  -7  -1    3.80    3.50 
  12  -7  -1    0.90    3.30 
 -12   7   1   -5.40    3.80 
 -12   7   1    1.50    3.10 
 -12   7   1   -0.30    3.10 
 -12   7   1    0.40    3.10 
  11  -7  -1    6.60    3.40 
  11  -7  -1   10.70    5.10 
 -11   7   1    3.60    3.90 
 -11   7   1   10.10    4.00 
 -11   7   1    8.00    3.90 
 -11   7   1   10.20    4.10 
  10  -7  -1   26.70    5.10 
  10  -7  -1   34.30    5.80 
  10  -7  -1   20.60    6.80 
  10  -7  -1   24.50    5.10 
 -10   7   1   25.10    5.50 
 -10   7   1   20.20    8.00 
 -10   7   1   23.60    5.40 
 -10   7   1   20.00    4.40 
   9  -7  -1  144.69   10.80 
   9  -7  -1  137.79   11.50 
   9  -7  -1  137.89   11.50 
  -9   7   1  144.49   11.00 
  -9   7   1  147.09   12.10 
  -9   7   1  151.18   12.30 
  -9   7   1  144.99   12.30 
   8  -7  -1   35.40    6.00 
   8  -7  -1   36.30    5.40 
   8  -7  -1   39.90    6.40 
   8  -7  -1   29.50    5.10 
  -8   7   1   44.30    6.30 
  -8   7   1   23.10    4.60 
  -8   7   1   31.50    6.20 
  -8   7   1   29.80    5.10 
   7  -7  -1   40.50    6.50 
   7  -7  -1   35.60    5.30 
   7  -7  -1   45.20    5.10 
   7  -7  -1   41.80    6.00 
   7  -7  -1   28.10    5.20 
  -7   7   1   37.20    5.60 
  -7   7   1   37.70    6.00 
  -7   7   1   44.60    6.20 
  -7   7   1   41.50    6.20 
   6  -7  -1   48.20    5.50 
   6  -7  -1   57.69    6.10 
   6  -7  -1   41.20    7.80 
   6  -7  -1   53.79    6.50 
   6  -7  -1   39.00    5.70 
  -6   7   1   46.40    6.20 
  -6   7   1   50.49    6.50 
  -6   7   1   46.20    6.40 
  -6   7   1   49.40    6.10 
   5  -7  -1  209.88   12.90 
   5  -7  -1  206.38   13.00 
   5  -7  -1  216.78   12.50 
   5  -7  -1  214.38   12.40 
   5  -7  -1  208.18   13.00 
  -5   7   1  215.68   17.80 
  -5   7   1  204.18   12.30 
  -5   7   1  209.58   14.70 
   4  -7  -1   95.79    8.10 
   4  -7  -1   86.59    7.60 
   4  -7  -1   94.19   11.50 
   4  -7  -1   97.69    7.60 
   4  -7  -1   97.19    8.00 
  -4   7   1   97.89    8.00 
  -4   7   1   98.79    8.30 
  -4   7   1   97.59    7.50 
  -4   7   1   91.19    7.90 
  -4   7   1   77.49    7.50 
   3  -7  -1   21.80    4.20 
   3  -7  -1   19.20    3.70 
   3  -7  -1   26.90    4.00 
   3  -7  -1   20.50    3.80 
   3  -7  -1   17.10    3.30 
  -3   7   1   20.80    3.50 
  -3   7   1   15.60    3.40 
  -3   7   1   22.60    4.20 
  -3   7   1   20.30    4.00 
  -3   7   1   24.80    4.20 
   2  -7  -1   34.80    4.60 
   2  -7  -1   44.30    5.10 
   2  -7  -1   45.20    5.70 
   2  -7  -1   35.60    4.90 
   2  -7  -1   47.70    5.50 
  -2   7   1   47.40    5.20 
  -2   7   1   39.90    5.80 
  -2   7   1   45.70    5.30 
  -2   7   1   45.20    4.90 
  -2   7   1   45.40    5.30 
   1  -7  -1   13.40    3.00 
   1  -7  -1   11.40    2.70 
   1  -7  -1    7.80    2.50 
   1  -7  -1   13.10    3.10 
   1  -7  -1   11.50    2.50 
  -1   7   1   12.60    2.60 
  -1   7   1   13.50    3.10 
  -1   7   1   14.20    3.10 
  -1   7   1   15.00    3.20 
  -1   7   1   12.60    3.30 
   0  -7  -1  119.89    8.10 
   0  -7  -1  109.29    8.30 
   0  -7  -1  134.39    9.80 
   0  -7  -1  126.59   12.00 
   0  -7  -1  116.59    8.30 
   0   7   1  107.09    7.70 
   0   7   1  112.99    9.80 
   0   7   1  117.69    8.50 
   0   7   1  107.09    8.20 
   0   7   1  116.79    8.50 
  -1  -7  -1   63.79    6.10 
  -1  -7  -1   60.79    5.90 
  -1  -7  -1   58.39    5.90 
  -1  -7  -1   75.49    7.70 
   1   7   1   66.99    6.30 
   1   7   1   61.09    7.70 
   1   7   1   58.29    8.80 
   1   7   1   62.09    6.20 
   1   7   1   60.29    5.60 
  -2  -7  -1  137.09    9.00 
  -2  -7  -1  135.99    9.20 
  -2  -7  -1  141.79   11.20 
   2   7   1  119.19   13.10 
   2   7   1  146.89   11.50 
   2   7   1  138.19    9.30 
   2   7   1  147.09    9.70 
   2   7   1  155.58    9.30 
   2   7   1  129.89    8.50 
  -3  -7  -1    1.40    2.30 
  -3  -7  -1    2.80    1.70 
  -3  -7  -1    0.60    1.50 
  -3  -7  -1   -0.90    1.70 
   3   7   1   -0.40    2.10 
   3   7   1   -1.30    2.00 
   3   7   1    0.70    3.30 
   3   7   1    0.60    2.60 
   3   7   1   -0.10    1.90 
   3   7   1    1.20    2.20 
  -4  -7  -1    0.50    2.50 
  -4  -7  -1    2.00    2.10 
  -4  -7  -1    0.00    2.00 
  -4  -7  -1    1.50    2.50 
   4   7   1   -1.00    1.50 
   4   7   1   -4.90    2.90 
   4   7   1   -0.70    2.50 
  -5  -7  -1   12.20    3.00 
   5   7   1    9.00    4.70 
   5   7   1   14.60    7.00 
  -6  -7  -1   19.50    4.70 
   6   7   1   18.50    6.80 
   6   7   1   17.90    6.50 
  -7  -7  -1    1.90    3.40 
   7   7   1    1.70    6.80 
   7   7   1    0.40    6.60 
  13  -8  -1    0.50    5.30 
  13  -8  -1   -1.30    3.60 
 -13   8   1   -3.80    4.60 
 -13   8   1   -1.30    3.80 
 -13   8   1   -4.40    4.00 
  12  -8  -1    6.60    4.70 
  12  -8  -1    2.90    3.10 
 -12   8   1   -0.10    2.90 
 -12   8   1    6.00    4.40 
 -12   8   1    4.80    4.50 
 -12   8   1   -2.10    4.10 
  11  -8  -1   10.50    4.20 
  11  -8  -1   16.20    4.60 
 -11   8   1   11.40    4.50 
 -11   8   1   18.60    5.30 
 -11   8   1   12.80    4.70 
 -11   8   1   24.00    4.90 
  10  -8  -1   -4.20    2.20 
  10  -8  -1    1.00    3.00 
 -10   8   1    1.90    2.80 
 -10   8   1   -3.60    2.30 
 -10   8   1   -2.50    2.50 
   9  -8  -1  108.99   11.00 
   9  -8  -1  126.39   11.30 
   9  -8  -1  118.19   10.70 
   9  -8  -1  121.29   10.70 
  -9   8   1  122.29   11.00 
  -9   8   1  130.49   10.40 
  -9   8   1  121.29   11.70 
  -9   8   1  105.29   10.70 
   8  -8  -1   90.89    7.20 
   8  -8  -1   69.99    8.90 
   8  -8  -1   79.29    8.50 
   8  -8  -1   74.49    8.20 
   8  -8  -1   81.99    9.10 
  -8   8   1   90.69    9.80 
  -8   8   1   76.49    8.70 
  -8   8   1   92.99    9.40 
  -8   8   1   92.09    8.60 
   7  -8  -1    2.50    3.00 
   7  -8  -1    4.60    3.10 
   7  -8  -1    1.40    2.10 
   7  -8  -1    1.80    2.60 
   7  -8  -1   -1.20    1.70 
  -7   8   1    2.60    2.90 
  -7   8   1    5.10    2.50 
  -7   8   1    7.00    3.10 
   6  -8  -1   74.79    8.60 
   6  -8  -1   79.89    8.20 
   6  -8  -1   79.59    7.80 
   6  -8  -1   80.79    7.50 
   6  -8  -1   89.79    8.30 
  -6   8   1   79.59    8.40 
  -6   8   1   75.69    7.60 
  -6   8   1   73.19    7.90 
  -6   8   1   81.09    8.40 
  -6   8   1   90.19    8.30 
   5  -8  -1    6.50    3.30 
   5  -8  -1   10.10    3.30 
   5  -8  -1    8.90    2.90 
   5  -8  -1    6.60    3.30 
   5  -8  -1    8.00    2.40 
  -5   8   1   15.40    4.00 
  -5   8   1   11.70    3.40 
  -5   8   1    7.00    2.60 
  -5   8   1   10.50    3.20 
  -5   8   1    9.20    2.90 
   4  -8  -1  137.69   10.50 
   4  -8  -1  139.09    9.80 
   4  -8  -1  137.39   10.70 
   4  -8  -1  134.79   10.40 
   4  -8  -1  145.29   10.80 
  -4   8   1  134.99   10.40 
  -4   8   1  142.39    9.70 
  -4   8   1  138.39   10.30 
  -4   8   1  142.39   10.20 
  -4   8   1  137.49   10.60 
   3  -8  -1   20.40    4.50 
   3  -8  -1   25.10    4.70 
   3  -8  -1   22.50    4.30 
   3  -8  -1   29.30    4.20 
  -3   8   1   27.30    4.40 
  -3   8   1   28.70    5.10 
  -3   8   1   26.30    4.40 
  -3   8   1   21.40    4.30 
  -3   8   1   19.90    3.90 
   2  -8  -1   68.19    6.90 
   2  -8  -1   65.29    6.20 
   2  -8  -1   58.89    6.80 
   2  -8  -1   71.49    7.40 
   2  -8  -1   63.09    6.60 
  -2   8   1   64.29    6.70 
  -2   8   1   69.79    7.50 
  -2   8   1   66.49    6.80 
  -2   8   1   73.09    8.10 
  -2   8   1   63.99    6.20 
   1  -8  -1  194.58   12.50 
   1  -8  -1  191.68   12.20 
   1  -8  -1  185.78   12.00 
   1  -8  -1  194.18   13.30 
   1  -8  -1  188.08   11.50 
  -1   8   1  195.08   12.20 
  -1   8   1  200.78   13.90 
  -1   8   1  189.28   11.30 
  -1   8   1  210.28   12.30 
   0  -8  -1   -2.00    1.50 
   0  -8  -1   -2.30    2.00 
   0  -8  -1    0.10    2.00 
   0  -8  -1   -3.50    1.60 
   0  -8  -1    0.30    1.90 
   0   8   1   -1.90    2.20 
   0   8   1    2.80    1.80 
   0   8   1   -2.30    1.90 
   0   8   1   -0.50    1.80 
   0   8   1    0.40    1.70 
  -1  -8  -1  134.69    9.70 
  -1  -8  -1  132.09    9.60 
  -1  -8  -1  134.79    9.90 
  -1  -8  -1  141.59    9.80 
  -1  -8  -1  150.58   11.80 
   1   8   1  145.99   14.70 
   1   8   1  157.48   12.50 
   1   8   1  140.89    9.20 
   1   8   1  140.09    9.80 
   1   8   1  141.99    9.90 
  -2  -8  -1   52.59    8.50 
  -2  -8  -1   74.29    7.00 
  -2  -8  -1   71.29    8.30 
  -2  -8  -1   63.79    6.40 
   2   8   1   65.59    6.50 
   2   8   1   71.59    7.00 
   2   8   1   64.59    7.10 
   2   8   1   65.39    6.90 
   2   8   1   83.69    9.10 
  -3  -8  -1    1.80    1.80 
  -3  -8  -1    1.30    1.70 
  -3  -8  -1    2.00    2.40 
   3   8   1   -0.30    2.40 
   3   8   1   -2.90    2.60 
   3   8   1    1.50    3.60 
   3   8   1   -3.70    2.20 
   3   8   1   -2.10    2.00 
   3   8   1    1.00    2.20 
  -4  -8  -1    9.50    3.60 
  -4  -8  -1    9.20    3.10 
  -4  -8  -1   16.20    3.70 
   4   8   1    8.30    5.30 
   4   8   1   14.70    4.90 
  -5  -8  -1   -3.30    2.70 
  -5  -8  -1   -2.10    2.60 
   5   8   1   -0.60    4.40 
  -6  -8  -1   -2.50    2.80 
   6   8   1   -5.30    8.40 
  12  -9  -1   21.60    4.00 
  12  -9  -1   23.10    6.20 
 -12   9   1   20.80    6.10 
 -12   9   1   11.70    6.00 
  11  -9  -1   35.80    7.00 
  11  -9  -1   29.50    6.20 
 -11   9   1   25.80    6.30 
 -11   9   1   27.30    6.50 
 -11   9   1   37.40    7.20 
  10  -9  -1    5.00    3.80 
  10  -9  -1    9.50    3.80 
  10  -9  -1    3.60    4.10 
 -10   9   1    6.90    3.70 
 -10   9   1   16.50    4.00 
 -10   9   1   -0.50    3.40 
   9  -9  -1    7.10    4.10 
   9  -9  -1   11.00    3.70 
   9  -9  -1   13.80    4.60 
   9  -9  -1    9.30    4.20 
  -9   9   1   12.70    4.10 
  -9   9   1   11.40    4.50 
   8  -9  -1   18.70    5.10 
   8  -9  -1   25.20    4.40 
   8  -9  -1   22.50    4.40 
   8  -9  -1   26.40    5.40 
   8  -9  -1   29.20    6.20 
  -8   9   1   26.80    5.30 
  -8   9   1   24.80    5.70 
   7  -9  -1   -1.00    2.30 
   7  -9  -1   -1.10    2.40 
   7  -9  -1    3.10    2.70 
   7  -9  -1    2.90    2.00 
   7  -9  -1    1.80    2.70 
  -7   9   1    6.20    2.80 
  -7   9   1    1.40    2.60 
  -7   9   1   -1.10    2.10 
  -7   9   1    5.00    3.20 
   6  -9  -1   12.30    3.60 
   6  -9  -1   18.80    5.00 
   6  -9  -1   12.00    3.90 
   6  -9  -1   11.90    3.40 
   6  -9  -1   16.10    4.20 
  -6   9   1   15.70    4.40 
  -6   9   1   14.40    4.20 
  -6   9   1   16.70    4.40 
  -6   9   1   14.60    4.00 
  -6   9   1   18.10    3.80 
  -6   9   1   15.60    4.50 
   5  -9  -1  161.38   11.30 
   5  -9  -1  155.98   11.70 
   5  -9  -1  170.38   12.10 
   5  -9  -1  159.08   11.70 
   5  -9  -1  163.88   12.40 
  -5   9   1  155.98   12.40 
  -5   9   1  163.28   12.20 
  -5   9   1  162.48   11.50 
  -5   9   1  166.98   12.70 
  -5   9   1  152.98   12.20 
   4  -9  -1  217.28   14.10 
   4  -9  -1  212.58   14.50 
   4  -9  -1  223.58   14.40 
   4  -9  -1  215.48   13.50 
   4  -9  -1  226.48   14.40 
  -4   9   1  219.98   14.30 
  -4   9   1  215.88   14.00 
  -4   9   1  207.68   13.00 
  -4   9   1  222.38   15.20 
  -4   9   1  228.28   14.30 
   3  -9  -1    3.30    2.90 
   3  -9  -1    5.50    3.10 
   3  -9  -1    4.80    2.10 
   3  -9  -1    5.00    2.60 
   3  -9  -1    8.60    2.40 
  -3   9   1    1.20    2.50 
  -3   9   1    2.40    2.30 
  -3   9   1    3.90    3.00 
  -3   9   1    6.50    2.50 
  -3   9   1    2.60    2.50 
   2  -9  -1    3.20    1.80 
   2  -9  -1   -2.10    2.00 
   2  -9  -1    0.20    1.90 
   2  -9  -1   -1.60    1.40 
   2  -9  -1   -0.20    2.30 
  -2   9   1   -2.40    2.40 
  -2   9   1    2.80    2.40 
  -2   9   1    1.10    1.80 
  -2   9   1    2.00    3.10 
  -2   9   1   -2.00    2.10 
   1  -9  -1  162.88   12.50 
   1  -9  -1  150.68   10.80 
   1  -9  -1  151.68   11.40 
   1  -9  -1  151.18   11.10 
   1  -9  -1  156.78   10.50 
  -1   9   1  149.39   11.00 
  -1   9   1  149.69   10.60 
  -1   9   1  174.08   13.20 
  -1   9   1  152.38   10.60 
  -1   9   1  157.38   11.60 
   0  -9  -1   62.19    6.80 
   0  -9  -1   76.29    7.60 
   0  -9  -1   73.79    7.70 
   0   9   1   76.59    7.50 
   0   9   1   70.89    7.20 
   0   9   1   81.09    9.80 
   0   9   1   67.09    6.70 
   0   9   1   67.69   10.80 
   0   9   1   57.19    7.20 
  -1  -9  -1   12.90    3.50 
  -1  -9  -1    8.50    3.30 
  -1  -9  -1   11.80    3.80 
  -1  -9  -1    9.10    2.70 
   1   9   1    7.80    3.40 
   1   9   1   12.00    5.00 
   1   9   1    9.10    5.00 
   1   9   1    8.70    3.40 
   1   9   1    6.30    3.40 
  -2  -9  -1   -1.80    2.30 
  -2  -9  -1    0.00    2.10 
  -2  -9  -1   -1.20    1.90 
  -2  -9  -1    1.50    2.00 
  -2  -9  -1   -0.80    2.30 
   2   9   1   -0.50    2.10 
   2   9   1    1.50    2.90 
   2   9   1    1.20    3.20 
   2   9   1    4.80    2.40 
   2   9   1   -1.70    3.60 
  -3  -9  -1    6.90    2.90 
  -3  -9  -1   -3.40    2.80 
  -3  -9  -1    4.80    2.60 
  -3  -9  -1    4.80    2.80 
  -3  -9  -1    4.50    3.40 
   3   9   1    0.60    2.90 
   3   9   1    5.30    4.20 
   3   9   1    1.70    2.90 
   3   9   1    0.10    2.20 
  -4  -9  -1    6.40    3.10 
  -4  -9  -1    7.00    2.60 
  -4  -9  -1   -0.10    2.80 
  -4  -9  -1    3.20    3.20 
   4   9   1   -0.40    4.70 
   4   9   1    5.30    3.80 
   4   9   1    1.20    3.00 
  -5  -9  -1    3.60    3.70 
   5   9   1    1.60    6.60 
  12 -10  -1   -4.70    4.30 
  12 -10  -1    2.10    5.50 
  11 -10  -1    7.80    6.00 
  11 -10  -1    1.70    4.20 
 -11  10   1    9.00    5.90 
 -11  10   1    9.70    5.10 
  10 -10  -1   54.09    8.30 
  10 -10  -1   73.69   11.80 
  10 -10  -1   77.79    9.60 
 -10  10   1   69.39    9.40 
 -10  10   1   71.19    9.70 
 -10  10   1   55.99    9.70 
   9 -10  -1   14.20    4.50 
   9 -10  -1   12.50    2.80 
   9 -10  -1    4.80    6.90 
   9 -10  -1   14.90    4.20 
  -9  10   1   12.50    4.80 
  -9  10   1   16.00    5.00 
  -9  10   1   15.50    5.00 
  -9  10   1   16.80    4.80 
   8 -10  -1   15.20    3.80 
   8 -10  -1    6.60    4.30 
   8 -10  -1   10.50    4.70 
   8 -10  -1    8.90    3.40 
   8 -10  -1   12.20    4.80 
  -8  10   1   17.20    5.30 
  -8  10   1   15.30    4.90 
  -8  10   1   13.70    4.40 
  -8  10   1   11.20    3.90 
  -8  10   1    7.40    3.70 
   7 -10  -1    3.40    3.70 
   7 -10  -1   -0.70    2.90 
   7 -10  -1    5.10    3.70 
   7 -10  -1    6.10    2.60 
   7 -10  -1   -0.40    2.40 
  -7  10   1   -0.30    2.10 
  -7  10   1    0.00    2.70 
  -7  10   1   -1.60    3.60 
  -7  10   1    2.70    3.70 
  -7  10   1    5.60    2.90 
   6 -10  -1   31.80    5.80 
   6 -10  -1   44.20    7.20 
   6 -10  -1   50.39    6.70 
   6 -10  -1   33.80    6.00 
   6 -10  -1   39.90    6.90 
  -6  10   1   31.90    5.90 
  -6  10   1   42.00    7.30 
  -6  10   1   37.60    6.30 
  -6  10   1   34.80    6.40 
  -6  10   1   50.19    7.60 
   5 -10  -1   37.90    8.40 
   5 -10  -1   23.80    5.10 
   5 -10  -1   46.60    6.20 
   5 -10  -1   33.50    6.30 
   5 -10  -1   48.10    7.30 
  -5  10   1   37.90    5.90 
  -5  10   1   40.40    6.90 
  -5  10   1   25.30    5.80 
  -5  10   1   37.50    6.30 
  -5  10   1   29.90    6.00 
   4 -10  -1  149.19   12.50 
   4 -10  -1  148.79   12.00 
   4 -10  -1  145.99   11.80 
   4 -10  -1  140.09   10.90 
   4 -10  -1  145.89   11.70 
  -4  10   1  140.69   11.70 
  -4  10   1  134.69   10.20 
  -4  10   1  137.59   15.40 
  -4  10   1  158.58   11.80 
  -4  10   1  144.59   12.20 
   3 -10  -1   95.59    9.70 
   3 -10  -1   85.49    8.00 
   3 -10  -1  100.19   11.00 
   3 -10  -1   90.89    9.00 
   3 -10  -1   78.89    8.50 
  -3  10   1   99.59   13.20 
  -3  10   1   94.59   10.60 
  -3  10   1   87.19    9.10 
  -3  10   1   96.39    8.50 
  -3  10   1   98.09    9.40 
   2 -10  -1   -0.20    2.70 
   2 -10  -1   -3.10    2.40 
   2 -10  -1   -1.10    2.30 
   2 -10  -1    1.80    2.80 
   2 -10  -1   -0.70    2.00 
  -2  10   1    1.60    3.00 
  -2  10   1   -2.10    2.50 
  -2  10   1    1.20    3.10 
  -2  10   1    2.60    2.60 
  -2  10   1    1.50    2.50 
   1 -10  -1    1.60    2.20 
   1 -10  -1   -1.10    2.60 
   1 -10  -1   -2.90    2.20 
  -1  10   1    1.30    2.40 
  -1  10   1   -1.70    3.00 
  -1  10   1    0.20    2.50 
  -1  10   1    1.40    3.00 
  -1  10   1    1.50    2.80 
   0 -10  -1    1.70    2.70 
   0 -10  -1    5.50    2.90 
   0 -10  -1   -0.60    3.30 
   0 -10  -1    4.10    2.90 
   0  10   1   -0.60    2.50 
   0  10   1    7.20    2.50 
   0  10   1    2.10    2.80 
   0  10   1    1.40    4.40 
  -1 -10  -1   28.40    5.20 
  -1 -10  -1   28.80    5.70 
  -1 -10  -1   44.70    6.10 
  -1 -10  -1   25.30    4.30 
   1  10   1   43.00    6.60 
   1  10   1   36.10    8.80 
   1  10   1   33.50    5.40 
   1  10   1   29.40    5.20 
  -2 -10  -1   24.50    4.30 
  -2 -10  -1   24.50    5.60 
  -2 -10  -1   33.10    6.00 
  -2 -10  -1   29.10    4.30 
  -2 -10  -1   23.30    5.80 
   2  10   1   23.20    4.90 
   2  10   1   32.30    4.90 
   2  10   1   19.20    6.80 
  -3 -10  -1    4.40    3.20 
  -3 -10  -1    8.00    3.00 
  -3 -10  -1    9.10    3.60 
  -3 -10  -1   -1.00    2.90 
  -3 -10  -1    0.10    3.80 
   3  10   1   -1.70    4.10 
   3  10   1    3.30    5.20 
   3  10   1    8.80    4.10 
  -4 -10  -1    4.10    3.10 
  -4 -10  -1    2.40    4.30 
  -4 -10  -1   -5.10    4.30 
  -4 -10  -1   -2.70    3.90 
  -4 -10  -1    6.80    3.90 
   4  10   1   -4.70    5.40 
   4  10   1    9.90    3.90 
  11 -11  -1   13.90    6.70 
  11 -11  -1    6.50    4.00 
 -11  11   1    8.30    5.50 
 -11  11   1    3.60    5.70 
 -11  11   1    8.70    5.40 
 -11  11   1   -0.50    8.00 
  10 -11  -1    4.90    3.50 
  10 -11  -1    1.60    3.40 
  10 -11  -1    4.10    4.70 
 -10  11   1    6.60    4.90 
 -10  11   1    4.80    3.90 
 -10  11   1   10.10    5.30 
 -10  11   1    6.60    4.10 
   9 -11  -1   36.70    7.70 
   9 -11  -1   42.40    7.70 
   9 -11  -1   49.10    7.90 
   9 -11  -1   33.70    7.00 
  -9  11   1   31.80    6.50 
  -9  11   1   42.30    8.30 
  -9  11   1   48.00    8.30 
  -9  11   1   28.90   10.50 
   8 -11  -1   29.30    7.50 
   8 -11  -1   31.90    5.30 
   8 -11  -1   29.30    7.00 
   8 -11  -1   16.70    5.70 
  -8  11   1   36.30    7.50 
  -8  11   1   36.90    7.20 
  -8  11   1   21.50    5.00 
  -8  11   1   24.90    6.00 
   7 -11  -1   21.90    5.70 
   7 -11  -1   13.40    8.00 
   7 -11  -1   10.80    4.10 
   7 -11  -1   22.20    5.00 
   7 -11  -1   13.60    4.80 
  -7  11   1   14.10    4.10 
  -7  11   1   15.30    5.50 
  -7  11   1   11.30    5.40 
   6 -11  -1   13.00    4.40 
   6 -11  -1    8.10    5.80 
   6 -11  -1    0.60    3.00 
   6 -11  -1    7.10    3.40 
   6 -11  -1    3.40    3.50 
  -6  11   1    3.30    3.90 
  -6  11   1    7.30    5.00 
  -6  11   1   -2.90    3.70 
  -6  11   1   10.40    5.00 
   5 -11  -1   -3.00    2.60 
   5 -11  -1   -1.50    3.10 
   5 -11  -1    0.70    2.50 
   5 -11  -1    0.50    2.20 
  -5  11   1    2.20    3.10 
  -5  11   1    1.40    3.10 
  -5  11   1    3.70    3.80 
  -5  11   1    2.20    3.40 
   4 -11  -1    1.20    3.10 
   4 -11  -1    0.60    2.10 
   4 -11  -1    3.30    2.80 
   4 -11  -1   -2.40    2.10 
   4 -11  -1    5.10    3.40 
  -4  11   1    2.10    5.50 
  -4  11   1    0.70    2.50 
  -4  11   1   -4.20    3.30 
  -4  11   1   -3.60    3.00 
   3 -11  -1    8.20    3.50 
   3 -11  -1   12.30    3.80 
   3 -11  -1   10.20    3.10 
   3 -11  -1    3.90    3.70 
   3 -11  -1    6.60    4.00 
  -3  11   1    6.50    3.70 
  -3  11   1    9.60    3.50 
   2 -11  -1   18.80    4.70 
   2 -11  -1   18.10    4.80 
   2 -11  -1   22.90    5.20 
   2 -11  -1   22.00    4.20 
  -2  11   1   33.70    5.80 
  -2  11   1   20.30    4.60 
   1 -11  -1   14.70    3.90 
   1 -11  -1    6.30    3.40 
   1 -11  -1    3.80    3.20 
   1 -11  -1   13.60    2.80 
   1 -11  -1    6.70    3.50 
  -1  11   1    4.40    3.20 
  -1  11   1    2.30    3.90 
  -1  11   1    0.80    4.30 
   0 -11  -1    3.50    3.40 
   0 -11  -1    0.70    2.90 
   0 -11  -1    0.90    3.30 
   0 -11  -1    0.10    2.90 
   0 -11  -1   -0.10    2.90 
   0  11   1    2.90    4.70 
   0  11   1    5.70    3.10 
   0  11   1   -5.30    3.70 
  -1 -11  -1    1.60    2.90 
  -1 -11  -1    0.90    3.30 
  -1 -11  -1    4.60    3.30 
  -1 -11  -1    4.00    3.00 
  -1 -11  -1    6.90    3.20 
   1  11   1   -0.50    3.30 
   1  11   1   -1.30    5.20 
   1  11   1   12.30    5.40 
  -2 -11  -1    8.90    4.50 
  -2 -11  -1   -3.90    3.00 
  -2 -11  -1    2.50    3.40 
   2  11   1    0.80    4.60 
   2  11   1    6.50    4.10 
   2  11   1    6.30    8.70 
  10 -12  -1    8.40    6.00 
  10 -12  -1    8.80    4.20 
  10 -12  -1    4.80    4.30 
 -10  12   1    0.40    4.70 
 -10  12   1   15.00    6.30 
 -10  12   1   21.60    8.00 
   9 -12  -1   -2.70    3.50 
   9 -12  -1    4.60    3.80 
   9 -12  -1   16.10    5.10 
   9 -12  -1    4.10    4.50 
  -9  12   1    2.90    4.00 
  -9  12   1    0.20    5.40 
  -9  12   1   -4.30    3.80 
   8 -12  -1   35.20    7.70 
   8 -12  -1   18.30    5.60 
   8 -12  -1   20.20    4.90 
  -8  12   1   28.70    7.10 
  -8  12   1   34.20    7.20 
   7 -12  -1   34.30    6.90 
   7 -12  -1   35.80    7.00 
   7 -12  -1   40.70    8.00 
   7 -12  -1   49.30    8.10 
  -7  12   1   47.70    8.60 
  -7  12   1   34.30    6.70 
   6 -12  -1   17.80    5.60 
   6 -12  -1   15.20    4.90 
   6 -12  -1   10.40    4.50 
   6 -12  -1   10.10    4.80 
  -6  12   1   13.70    4.10 
  -6  12   1   10.50    5.10 
   5 -12  -1   52.79    8.30 
   5 -12  -1   34.80    6.50 
   5 -12  -1   37.60    6.60 
   5 -12  -1   36.50    7.30 
  -5  12   1   61.59    9.00 
  -5  12   1   42.60    8.60 
   4 -12  -1    0.10    4.30 
   4 -12  -1   -4.60    3.40 
   4 -12  -1    2.70    3.30 
   4 -12  -1    6.80    3.80 
  -4  12   1    4.50    3.40 
  -4  12   1   -4.40    4.20 
   3 -12  -1    1.20    3.60 
   3 -12  -1   -4.30    3.40 
   3 -12  -1    1.50    2.90 
   3 -12  -1   -6.40    3.20 
   3 -12  -1    1.80    3.10 
  -3  12   1   -2.40    2.40 
  -3  12   1   -1.60    3.10 
   2 -12  -1   55.29    7.80 
   2 -12  -1   30.30    6.10 
   2 -12  -1   31.50    5.50 
   2 -12  -1   57.09    7.70 
   2 -12  -1   37.00    7.00 
  -2  12   1   41.00    6.90 
  -2  12   1   34.60    6.80 
   1 -12  -1    7.20    3.90 
   1 -12  -1   14.50    4.40 
   1 -12  -1   12.50    4.70 
   1 -12  -1   15.50    5.00 
   1 -12  -1   15.70    4.90 
  -1  12   1   18.70    4.80 
  -1  12   1   17.60    4.90 
  -1  12   1    4.80    6.40 
   0 -12  -1    1.90    3.60 
   0 -12  -1    6.00    6.20 
   0 -12  -1   14.50    4.70 
   0 -12  -1    6.70    4.00 
   0 -12  -1   10.80    4.90 
   0  12   1   -2.30    4.40 
   0  12   1   11.10    4.90 
   0  12   1    0.40    5.60 
   8 -13  -1    0.60    5.00 
   8 -13  -1  -10.20    5.00 
   8 -13  -1   -3.00    4.00 
   8 -13  -1   -3.50    4.20 
  -8  13   1    6.50    9.20 
  -8  13   1   -7.10    5.00 
   7 -13  -1    4.90    5.00 
   7 -13  -1    1.70    6.60 
   7 -13  -1    0.80    4.70 
   7 -13  -1    6.20    6.30 
  -7  13   1  -12.20    5.50 
  -7  13   1   -3.90    4.30 
   6 -13  -1   16.50    6.40 
   6 -13  -1   18.80    6.70 
   6 -13  -1   17.50    5.70 
  -6  13   1   17.10    5.70 
  -6  13   1   10.50    6.60 
   5 -13  -1    6.70    4.30 
   5 -13  -1    6.80    5.30 
   5 -13  -1    6.00    7.10 
   5 -13  -1    2.40    5.30 
  -5  13   1    9.30    6.50 
  -5  13   1   13.50    4.50 
   4 -13  -1    5.20    4.00 
   4 -13  -1    3.00    5.10 
   4 -13  -1    3.40    4.90 
   4 -13  -1   -1.30    4.80 
  -4  13   1   -1.00    5.00 
  -4  13   1   12.80    5.60 
   3 -13  -1    9.80    8.30 
   3 -13  -1   -5.40    4.30 
   3 -13  -1    4.10    3.80 
   3 -13  -1    0.00    4.50 
  -3  13   1   15.50    4.90 
  -3  13   1    1.00    5.80 
   2 -13  -1   -3.60    3.80 
   2 -13  -1   10.60    4.70 
   2 -13  -1   -2.90    3.90 
   2 -13  -1    3.70    6.30 
   2 -13  -1    1.00    4.20 
  -2  13   1   -1.60    5.10 
  -2  13   1   -3.20    5.10 
  -2  13   1   -1.50    4.90 
  -2  14  -2    5.10    4.50 
  -2  14  -2   -0.10    5.50 
   2 -14   2   13.50    4.30 
   2 -14   2   -4.80    3.90 
   2 -14   2    9.90    8.30 
   2 -14   2   -5.10    3.30 
  -3  14  -2    1.80    5.10 
  -3  14  -2   -5.80    5.60 
   3 -14   2   -7.00    7.10 
   3 -14   2    0.80    4.90 
   3 -14   2   -0.70    4.50 
   3 -14   2    9.80    5.40 
  -4  14  -2   -2.90    4.80 
  -4  14  -2   -8.60    5.00 
   4 -14   2   -7.90    4.30 
   4 -14   2   -5.80    3.80 
   4 -14   2   -6.20    5.20 
  -5  14  -2   19.30    6.20 
  -5  14  -2   18.50    6.30 
   5 -14   2   10.30    6.10 
   5 -14   2   22.80    7.00 
   5 -14   2   21.00    5.90 
   5 -14   2   11.90    5.20 
  -6  14  -2    9.00    5.10 
  -6  14  -2   10.50    6.20 
   6 -14   2   -1.50    4.10 
   6 -14   2    9.50    4.80 
   6 -14   2    4.90    5.80 
  -7  14  -2   -6.30    4.90 
  -7  14  -2   -5.80    4.60 
   7 -14   2   -1.10    3.80 
   7 -14   2   -2.20    4.90 
   7 -14   2    7.60    5.60 
   8 -14   2   -8.30    7.20 
   1  13  -2   -2.70    5.20 
   1  13  -2   -1.10    6.40 
   1  13  -2   10.30    5.90 
  -1 -13   2    9.00    4.30 
  -1 -13   2    7.50    4.90 
  -1 -13   2    7.10    4.50 
  -1 -13   2    6.40    4.40 
   0  13  -2   -2.70    4.50 
   0  13  -2    1.60    5.10 
   0 -13   2   -3.60    3.80 
   0 -13   2   -5.20    5.50 
   0 -13   2   -5.60    4.10 
   0 -13   2   10.00    4.70 
  -1  13  -2    9.40    8.80 
  -1  13  -2    5.10    3.90 
   1 -13   2   15.70    4.50 
   1 -13   2    1.90    3.40 
   1 -13   2    3.10    4.20 
   1 -13   2    1.70    4.00 
  -2  13  -2   23.80    5.90 
   2 -13   2   10.40    5.40 
   2 -13   2   25.40    5.00 
   2 -13   2   14.50    5.60 
   2 -13   2   16.20    5.40 
   2 -13   2   17.50    5.30 
  -3  13  -2    4.10    4.20 
  -3  13  -2   -1.60    3.70 
   3 -13   2   -6.10    3.00 
   3 -13   2   -6.00    3.60 
   3 -13   2   -1.30    4.20 
   3 -13   2    0.30    3.00 
   3 -13   2   -3.00    2.90 
  -4  13  -2    1.40    4.00 
  -4  13  -2   -0.70    3.60 
   4 -13   2    2.50    3.20 
   4 -13   2   -1.80    3.70 
   4 -13   2   -6.20    3.60 
   4 -13   2    2.70    3.30 
  -5  13  -2    9.50    3.50 
  -5  13  -2    7.90    4.20 
   5 -13   2   -1.80    4.10 
   5 -13   2    1.70    3.70 
   5 -13   2    3.40    4.70 
   5 -13   2    9.80    4.20 
  -6  13  -2    7.40    4.50 
  -6  13  -2    3.50    5.20 
  -6  13  -2    8.40    3.90 
  -6  13  -2    4.20    3.80 
   6 -13   2    2.40    4.50 
   6 -13   2    6.10    3.80 
   6 -13   2    8.60    5.20 
  -7  13  -2   37.60    6.80 
  -7  13  -2   42.80    8.10 
  -7  13  -2   32.40    6.80 
   7 -13   2   31.00    6.10 
   7 -13   2   38.60    6.60 
   7 -13   2   25.60    7.50 
   7 -13   2   41.70    8.20 
  -8  13  -2    1.40    3.20 
  -8  13  -2   -2.80    4.60 
  -8  13  -2   -4.10    4.30 
  -8  13  -2    5.30    6.30 
  -8  13  -2    6.20    4.30 
   8 -13   2    2.70    4.20 
   8 -13   2    7.10    3.40 
  -9  13  -2   -2.40    5.00 
  -9  13  -2    7.80    3.70 
  -9  13  -2   -0.90    4.30 
  -9  13  -2   -6.70    3.30 
   9 -13   2   -7.60    4.00 
   9 -13   2   -5.00    5.40 
   9 -13   2   -4.80    3.80 
   2  12  -2   -2.00    7.90 
   2  12  -2   -4.50    4.60 
   2  12  -2   -4.40    5.10 
  -2 -12   2   -2.60    3.80 
  -2 -12   2   -2.40    3.40 
  -2 -12   2   -1.60    3.50 
   1  12  -2   -3.90    4.60 
   1  12  -2   -0.60    3.70 
  -1 -12   2    3.90    2.70 
  -1 -12   2    1.20    3.50 
  -1 -12   2    1.10    3.00 
  -1 -12   2   -3.50    3.10 
   0  12  -2    8.00    4.10 
   0  12  -2    4.90    4.30 
   0 -12   2    0.90    3.90 
   0 -12   2    9.00    3.80 
   0 -12   2   -1.30    3.00 
   0 -12   2    2.80    3.00 
   0 -12   2    8.00    3.60 
  -1  12  -2    2.00    4.00 
  -1  12  -2    5.20    3.10 
   1 -12   2    2.90    3.30 
   1 -12   2    2.40    2.80 
   1 -12   2    0.70    3.40 
   1 -12   2   -1.00    3.20 
   1 -12   2    3.50    3.70 
  -2  12  -2    2.40    3.90 
  -2  12  -2    7.40    3.90 
  -2  12  -2    0.40    5.80 
   2 -12   2    5.20    3.70 
   2 -12   2    7.30    3.80 
   2 -12   2    4.00    3.10 
   2 -12   2    0.10    2.70 
   2 -12   2    5.40    3.50 
  -3  12  -2   -2.60    2.90 
  -3  12  -2   -1.10    3.00 
  -3  12  -2    2.00    3.60 
   3 -12   2    0.80    3.20 
   3 -12   2    3.00    3.70 
   3 -12   2   -3.30    2.60 
   3 -12   2   -3.80    2.80 
   3 -12   2   -3.60    2.40 
  -4  12  -2    4.00    3.80 
  -4  12  -2    6.90    4.50 
  -4  12  -2    5.40    4.30 
  -4  12  -2    4.70    3.40 
   4 -12   2    3.10    3.30 
   4 -12   2   -3.90    3.60 
   4 -12   2    0.90    3.00 
   4 -12   2    3.50    6.50 
   4 -12   2    3.20    3.30 
  -5  12  -2    3.40    3.20 
  -5  12  -2    6.50    4.00 
  -5  12  -2    6.50    3.80 
  -5  12  -2   -3.00    2.90 
   5 -12   2    8.00    4.20 
   5 -12   2    6.90    3.50 
   5 -12   2    2.70    3.50 
   5 -12   2    3.00    4.00 
   5 -12   2    4.10    2.80 
  -6  12  -2   -0.40    3.10 
  -6  12  -2    0.00    3.60 
  -6  12  -2    0.90    2.70 
  -6  12  -2    5.60    3.20 
  -6  12  -2    2.50    3.10 
   6 -12   2   -1.40    2.80 
   6 -12   2   -7.30    3.50 
   6 -12   2   -2.60    3.70 
   6 -12   2   -3.50    2.30 
   6 -12   2    0.30    3.80 
  -7  12  -2    8.00    5.60 
  -7  12  -2   -2.50    4.50 
  -7  12  -2    4.60    3.90 
  -7  12  -2    3.60    4.10 
  -7  12  -2    7.70    4.20 
   7 -12   2    8.70    3.80 
   7 -12   2   12.40    5.10 
  -8  12  -2    4.30    3.20 
  -8  12  -2    8.40    5.20 
  -8  12  -2    2.10    3.60 
  -8  12  -2    7.30    5.20 
  -8  12  -2    4.20    4.00 
   8 -12   2   -2.70    3.00 
   8 -12   2    2.80    3.30 
   8 -12   2   -2.60    4.60 
   8 -12   2    6.50    4.50 
  -9  12  -2   34.20    6.20 
  -9  12  -2   42.10    7.00 
  -9  12  -2    8.80    4.40 
  -9  12  -2   20.90    6.40 
  -9  12  -2   33.60    7.50 
   9 -12   2   39.20    8.40 
   9 -12   2   18.60    5.10 
   9 -12   2   23.90    6.70 
 -10  12  -2    0.60    4.00 
 -10  12  -2   -4.00    3.80 
 -10  12  -2   -2.90    4.70 
 -10  12  -2    0.00    4.80 
  10 -12   2    1.70    3.80 
  10 -12   2    3.80    5.80 
 -11  12  -2    0.10    5.00 
 -11  12  -2   -4.60    3.80 
 -11  12  -2   -3.70    4.90 
 -11  12  -2   -5.40    5.20 
  11 -12   2    1.00    6.60 
  11 -12   2   -6.40    4.00 
   4  11  -2    5.50    6.30 
   4  11  -2   12.00    5.00 
   4  11  -2    1.40    5.80 
  -4 -11   2    2.20    4.00 
  -4 -11   2   10.00    7.60 
  -4 -11   2   10.50    3.90 
  -4 -11   2    8.30    3.90 
  -4 -11   2    6.90    5.50 
   3  11  -2    0.40    4.80 
   3  11  -2   -3.80    4.00 
   3  11  -2   -6.10    4.00 
  -3 -11   2   -1.60    3.80 
  -3 -11   2    3.20    3.70 
  -3 -11   2   -1.90    3.30 
  -3 -11   2   -2.70    3.20 
  -3 -11   2   -4.20    3.50 
   2  11  -2   62.89    9.70 
  -2 -11   2   69.69    8.50 
  -2 -11   2   55.69    8.50 
  -2 -11   2   65.59   10.00 
  -2 -11   2   54.79    8.40 
   1  11  -2   -0.80    3.10 
   1  11  -2    3.80    4.10 
  -1 -11   2    1.20    3.10 
  -1 -11   2    1.50    2.90 
  -1 -11   2    2.40    2.80 
  -1 -11   2    0.60    2.70 
   0  11  -2   10.80    4.20 
   0  11  -2   10.40    3.20 
   0  11  -2    8.60    3.70 
   0  11  -2   20.00    4.90 
   0 -11   2   10.10    3.10 
   0 -11   2   12.00    4.30 
   0 -11   2    7.00    3.30 
  -1  11  -2    1.30    2.70 
  -1  11  -2    2.30    2.70 
  -1  11  -2   -4.90    2.90 
  -1  11  -2   -3.00    2.60 
  -1  11  -2    0.30    3.40 
   1 -11   2    4.90    2.90 
   1 -11   2   -1.30    2.80 
   1 -11   2    0.90    2.80 
   1 -11   2   -0.50    2.60 
  -2  11  -2    5.00    3.10 
  -2  11  -2   14.70    3.90 
  -2  11  -2   12.60    4.10 
  -2  11  -2   19.30    6.70 
  -2  11  -2   10.20    3.40 
   2 -11   2    9.10    3.30 
   2 -11   2   19.20    3.90 
   2 -11   2   10.10    3.80 
   2 -11   2   11.60    3.70 
  -3  11  -2   10.00    4.00 
  -3  11  -2    8.90    4.20 
  -3  11  -2    5.80    3.00 
  -3  11  -2    5.90    3.40 
  -3  11  -2    8.00    4.10 
   3 -11   2   11.00    4.30 
   3 -11   2    2.30    4.00 
   3 -11   2   10.40    3.40 
   3 -11   2    5.80    3.20 
  -4  11  -2   48.00    7.60 
  -4  11  -2   50.09    8.10 
  -4  11  -2   59.59    7.60 
  -4  11  -2   53.59    7.70 
  -4  11  -2   39.60    6.70 
   4 -11   2   50.39    7.60 
   4 -11   2   54.19    7.50 
   4 -11   2   64.79    8.20 
   4 -11   2   45.90    8.10 
   4 -11   2   45.60    7.50 
  -5  11  -2   11.80    4.40 
  -5  11  -2   15.70    4.00 
  -5  11  -2   10.20    3.40 
  -5  11  -2    9.60    3.90 
  -5  11  -2   14.80    3.20 
  -5  11  -2   14.20    5.40 
   5 -11   2   13.00    4.30 
   5 -11   2   13.50    4.60 
   5 -11   2   11.50    3.90 
   5 -11   2   16.30    4.50 
  -6  11  -2   26.30    6.00 
  -6  11  -2   21.10    5.40 
  -6  11  -2   35.20    6.30 
  -6  11  -2   33.00    5.60 
  -6  11  -2   28.90    7.50 
  -6  11  -2   21.70    4.70 
   6 -11   2   31.20    6.30 
   6 -11   2   25.10    5.20 
   6 -11   2   31.80    5.60 
   6 -11   2   20.60    4.70 
  -7  11  -2    3.40    3.50 
  -7  11  -2    2.30    3.00 
  -7  11  -2   -0.60    2.80 
  -7  11  -2   -4.80    3.70 
  -7  11  -2    1.40    2.80 
   7 -11   2    4.60    3.60 
   7 -11   2   -4.70    2.90 
   7 -11   2    0.10    3.10 
   7 -11   2   -0.70    2.60 
   7 -11   2   -5.10    4.80 
  -8  11  -2    0.10    3.80 
  -8  11  -2   -3.80    2.50 
  -8  11  -2   -4.10    4.00 
  -8  11  -2    1.00    3.80 
  -8  11  -2    3.70    3.50 
  -8  11  -2    2.00    3.40 
   8 -11   2    2.90    3.80 
   8 -11   2    1.60    2.70 
   8 -11   2   -5.60    3.40 
   8 -11   2   -8.00    3.80 
  -9  11  -2   17.30    3.70 
  -9  11  -2   10.10    2.90 
  -9  11  -2    8.30    4.50 
  -9  11  -2    6.40    4.80 
  -9  11  -2    5.60    4.10 
  -9  11  -2   11.80    5.60 
   9 -11   2    6.90    3.80 
   9 -11   2   10.00    5.00 
 -10  11  -2   14.60    5.90 
 -10  11  -2    6.90    4.50 
 -10  11  -2   12.90    5.10 
 -10  11  -2   17.50    5.40 
 -10  11  -2    8.50    5.30 
  10 -11   2    9.00    5.30 
  10 -11   2    9.50    4.10 
 -11  11  -2    5.90    5.10 
 -11  11  -2   19.30    8.00 
 -11  11  -2   17.60    6.60 
 -11  11  -2   14.20    5.70 
  11 -11   2    7.60    4.50 
  11 -11   2    2.30    6.70 
   5  10  -2   10.20    4.90 
   5  10  -2    7.50    6.10 
   5  10  -2   30.10    6.20 
  -5 -10   2   13.80    4.90 
  -5 -10   2    7.00    4.30 
  -5 -10   2   12.70    4.60 
  -5 -10   2   15.50    5.60 
  -5 -10   2   15.30    3.80 
   4  10  -2   11.10    6.40 
   4  10  -2   26.40    5.30 
  -4 -10   2   20.10    4.20 
  -4 -10   2   15.90    4.20 
  -4 -10   2   17.30    5.30 
  -4 -10   2   15.80    4.70 
  -4 -10   2   13.90    4.60 
   3  10  -2    2.40    4.20 
   3  10  -2    2.90    3.80 
   3  10  -2    4.10    4.00 
  -3 -10   2    2.30    2.70 
  -3 -10   2    5.10    3.50 
  -3 -10   2    6.20    3.70 
  -3 -10   2   10.90    4.40 
  -3 -10   2    2.00    3.40 
   2  10  -2   -6.10    3.30 
   2  10  -2    4.80    4.30 
   2  10  -2    1.00    2.90 
   2  10  -2   -2.30    3.00 
   2  10  -2   -1.60    2.40 
  -2 -10   2    0.80    2.70 
  -2 -10   2   -0.90    2.70 
  -2 -10   2   -0.80    2.70 
  -2 -10   2   -4.10    2.50 
  -2 -10   2    2.40    2.70 
   1  10  -2    0.40    2.50 
   1  10  -2   -1.60    2.90 
   1  10  -2   -2.80    3.20 
   1  10  -2    0.30    2.20 
   1  10  -2    0.80    2.30 
  -1 -10   2   -2.40    2.10 
  -1 -10   2    5.20    3.10 
  -1 -10   2   -3.60    2.30 
  -1 -10   2   -2.60    2.10 
  -1 -10   2   -1.10    2.30 
   0  10  -2   46.30    6.80 
   0  10  -2   50.09    7.60 
   0  10  -2   42.80    8.10 
   0  10  -2   52.49    7.20 
   0  10  -2   38.20    6.90 
   0 -10   2   61.89    6.50 
   0 -10   2   49.99    7.30 
  -1  10  -2   31.50    5.60 
  -1  10  -2   27.20    5.10 
  -1  10  -2   32.40    5.20 
  -1  10  -2   40.30    6.40 
  -1  10  -2   43.80    5.90 
   1 -10   2   29.20    5.40 
   1 -10   2   30.30    5.90 
   1 -10   2   37.30    5.50 
  -2  10  -2    0.70    2.00 
  -2  10  -2    5.70    3.30 
  -2  10  -2   -4.60    2.50 
  -2  10  -2   -1.10    3.00 
  -2  10  -2    0.30    2.80 
   2 -10   2   -0.40    2.70 
   2 -10   2    0.20    2.20 
   2 -10   2   -1.60    2.20 
   2 -10   2    2.60    2.70 
   2 -10   2   -0.20    2.10 
  -3  10  -2    1.10    2.40 
  -3  10  -2    4.80    2.90 
  -3  10  -2    2.50    2.90 
  -3  10  -2    3.10    2.90 
  -3  10  -2    4.80    2.70 
   3 -10   2    6.00    2.50 
   3 -10   2   -0.20    2.30 
   3 -10   2    3.60    2.50 
   3 -10   2    3.80    2.40 
   3 -10   2    0.10    2.20 
  -4  10  -2   31.30    5.50 
  -4  10  -2   52.69    7.20 
  -4  10  -2   35.90    5.90 
  -4  10  -2   33.20    5.00 
  -4  10  -2   33.80    5.50 
  -4  10  -2   38.50    6.10 
   4 -10   2   32.50    5.20 
   4 -10   2   46.20    7.00 
   4 -10   2   34.70    5.70 
   4 -10   2   34.30    5.70 
   4 -10   2   44.80    6.60 
  -5  10  -2   92.09    8.80 
  -5  10  -2   72.69    8.40 
  -5  10  -2   88.69    8.70 
  -5  10  -2   78.49    8.80 
  -5  10  -2   69.29    8.00 
  -5  10  -2   85.59    9.30 
   5 -10   2   91.79    9.10 
   5 -10   2   94.59    9.10 
   5 -10   2   85.59    8.60 
   5 -10   2   92.29    8.70 
   5 -10   2   84.49    8.20 
  -6  10  -2    0.60    2.20 
  -6  10  -2   -5.10    2.40 
  -6  10  -2   -1.10    2.70 
  -6  10  -2   -2.10    2.30 
  -6  10  -2   -1.10    2.30 
  -6  10  -2    0.10    2.40 
   6 -10   2   -1.60    2.40 
   6 -10   2   -1.40    2.30 
   6 -10   2    2.40    3.00 
   6 -10   2    2.10    2.10 
   6 -10   2   -3.30    2.80 
  -7  10  -2    1.70    1.70 
  -7  10  -2    2.40    2.80 
  -7  10  -2    3.20    3.00 
  -7  10  -2   -0.10    2.70 
  -7  10  -2    3.20    2.90 
   7 -10   2   -1.20    2.30 
   7 -10   2   -6.00    2.70 
   7 -10   2    1.40    2.50 
   7 -10   2   -0.90    2.40 
   7 -10   2   -4.90    2.60 
  -8  10  -2   10.10    3.90 
  -8  10  -2   15.80    4.70 
  -8  10  -2   16.20    5.00 
  -8  10  -2    4.10    2.40 
  -8  10  -2    5.50    2.60 
  -8  10  -2   11.30    3.90 
   8 -10   2   15.70    5.30 
   8 -10   2    9.20    3.40 
   8 -10   2    8.90    3.20 
   8 -10   2   15.50    5.70 
   8 -10   2    7.00    3.80 
  -9  10  -2    7.80    4.90 
  -9  10  -2    7.00    4.10 
  -9  10  -2    5.50    3.40 
  -9  10  -2   11.60    3.80 
  -9  10  -2    9.90    4.00 
   9 -10   2    8.80    4.70 
   9 -10   2    9.70    4.30 
   9 -10   2    7.70    3.40 
 -10  10  -2   10.60    5.50 
 -10  10  -2    2.90    3.10 
 -10  10  -2    1.20    3.10 
 -10  10  -2    3.20    3.80 
 -10  10  -2    1.80    3.60 
  10 -10   2    2.70    3.70 
  10 -10   2   -0.40    2.60 
 -11  10  -2   14.30    4.40 
 -11  10  -2   24.60    5.50 
 -11  10  -2   15.40    5.50 
 -11  10  -2   20.10    7.60 
  11 -10   2   14.30    6.40 
  11 -10   2   27.00    5.30 
  11 -10   2    5.50    4.70 
 -12  10  -2   17.00    7.80 
 -12  10  -2   29.10    6.30 
 -12  10  -2   22.80    5.90 
 -12  10  -2   33.40    6.40 
 -12  10  -2   33.80   12.60 
  12 -10   2   21.50    6.10 
  12 -10   2   28.90    6.80 
   6   9  -2    2.00    6.20 
   6   9  -2   -7.00    4.70 
   6   9  -2   -2.80    4.30 
  -6  -9   2   -2.00    3.80 
  -6  -9   2   -1.10    3.10 
  -6  -9   2    1.90    3.30 
  -6  -9   2   -0.70    3.80 
  -6  -9   2    4.40    2.50 
   5   9  -2   -3.20    4.10 
   5   9  -2    9.10    9.20 
   5   9  -2    1.90    3.90 
  -5  -9   2    1.00    2.60 
  -5  -9   2    2.40    3.30 
  -5  -9   2   -3.10    3.20 
  -5  -9   2    1.90    3.20 
  -5  -9   2   -1.10    3.10 
   4   9  -2   15.30    3.40 
   4   9  -2   24.70    5.30 
   4   9  -2   21.10    5.80 
   4   9  -2   11.40    4.90 
  -4  -9   2   17.20    4.30 
  -4  -9   2   17.80    4.70 
  -4  -9   2   19.70    4.50 
  -4  -9   2   14.40    4.90 
  -4  -9   2   18.60    5.50 
   3   9  -2    0.90    3.00 
   3   9  -2    6.30    2.40 
   3   9  -2    1.60    3.50 
   3   9  -2    5.20    2.90 
   3   9  -2   -0.90    3.60 
   3   9  -2    3.80    2.70 
  -3  -9   2    5.50    2.50 
  -3  -9   2    3.80    2.90 
  -3  -9   2    0.10    2.70 
  -3  -9   2    3.20    2.90 
  -3  -9   2    2.30    2.20 
   2   9  -2  108.29    9.10 
   2   9  -2   97.79   10.50 
   2   9  -2   91.69    8.30 
   2   9  -2   89.29    9.00 
  -2  -9   2   84.79    8.20 
  -2  -9   2   87.69    8.80 
  -2  -9   2   86.29    9.40 
  -2  -9   2   84.09    8.00 
   1   9  -2  181.78   12.10 
   1   9  -2  158.78   12.90 
   1   9  -2  167.38   11.80 
   1   9  -2  168.78   12.50 
   1   9  -2  177.08   10.60 
  -1  -9   2  172.18   11.80 
  -1  -9   2  153.38   12.20 
  -1  -9   2  175.58   13.10 
  -1  -9   2  163.38   11.10 
  -1  -9   2  171.88   12.00 
   0   9  -2   -1.00    1.70 
   0   9  -2   -1.40    1.60 
   0   9  -2    0.10    2.40 
   0   9  -2   -2.60    2.50 
   0   9  -2    0.90    2.00 
   0  -9   2    0.70    2.00 
   0  -9   2   -1.10    1.50 
   0  -9   2   -1.40    2.10 
   0  -9   2    1.80    2.50 
   0  -9   2   -0.60    1.40 
  -1   9  -2   24.30    4.20 
  -1   9  -2   24.60    5.00 
  -1   9  -2   25.80    4.60 
  -1   9  -2   22.30    4.60 
  -1   9  -2   33.20    5.30 
   1  -9   2   26.20    4.80 
   1  -9   2   34.90    5.10 
   1  -9   2   27.80    4.50 
   1  -9   2   34.80    5.50 
  -2   9  -2    4.00    2.40 
  -2   9  -2   -2.70    2.20 
  -2   9  -2    1.50    1.80 
  -2   9  -2    2.00    2.40 
  -2   9  -2    1.80    1.60 
   2  -9   2    3.50    1.70 
   2  -9   2    4.00    2.10 
   2  -9   2   -0.90    2.10 
   2  -9   2    6.00    2.40 
  -3   9  -2    2.10    2.10 
  -3   9  -2    6.20    3.00 
  -3   9  -2    1.70    1.90 
  -3   9  -2    1.80    1.90 
  -3   9  -2   -0.60    1.80 
  -3   9  -2    5.60    2.90 
   3  -9   2    0.60    2.20 
   3  -9   2    2.60    1.70 
   3  -9   2    1.90    1.70 
   3  -9   2    2.80    2.30 
   3  -9   2   -0.40    2.10 
  -4   9  -2  159.18   11.20 
  -4   9  -2  152.98   10.60 
  -4   9  -2  164.38   11.70 
  -4   9  -2  142.59   11.10 
  -4   9  -2  153.28   11.50 
  -4   9  -2  151.88   11.20 
   4  -9   2  153.08   11.20 
   4  -9   2  163.98   10.70 
   4  -9   2  161.48   11.10 
   4  -9   2  153.48   17.60 
   4  -9   2  155.18   11.20 
  -5   9  -2   -1.20    2.10 
  -5   9  -2    4.40    2.00 
  -5   9  -2    1.50    3.70 
  -5   9  -2    1.70    2.40 
  -5   9  -2    0.80    2.30 
  -5   9  -2    1.70    2.20 
   5  -9   2    0.80    2.10 
   5  -9   2    1.20    2.10 
   5  -9   2    3.90    2.70 
   5  -9   2    1.80    1.50 
   5  -9   2    1.40    1.80 
  -6   9  -2    5.60    2.50 
  -6   9  -2   -2.00    1.60 
  -6   9  -2    0.90    2.10 
  -6   9  -2    1.70    2.70 
  -6   9  -2    2.10    2.20 
  -6   9  -2    3.40    2.20 
   6  -9   2    2.40    2.20 
   6  -9   2   -0.10    2.10 
   6  -9   2    5.20    2.50 
   6  -9   2    1.40    2.60 
   6  -9   2    2.60    2.80 
  -7   9  -2    4.20    2.30 
  -7   9  -2    4.20    2.60 
  -7   9  -2    8.60    2.90 
  -7   9  -2   10.30    3.10 
  -7   9  -2    1.10    1.70 
  -7   9  -2    4.50    2.90 
   7  -9   2    6.00    2.50 
   7  -9   2    3.70    2.20 
   7  -9   2    6.20    2.50 
   7  -9   2    8.00    4.10 
   7  -9   2    5.00    3.50 
  -8   9  -2   31.90    5.90 
  -8   9  -2   30.50    6.00 
  -8   9  -2   29.40    5.50 
  -8   9  -2   38.20    6.80 
   8  -9   2   32.30    6.40 
   8  -9   2   32.60    5.70 
   8  -9   2   30.40    8.90 
   8  -9   2   44.50    6.20 
  -9   9  -2   98.39    9.10 
  -9   9  -2   91.49    9.30 
  -9   9  -2   75.69   11.70 
  -9   9  -2  100.09    9.90 
  -9   9  -2   89.59    9.30 
   9  -9   2   74.89    9.40 
   9  -9   2   86.99    8.70 
   9  -9   2   85.59    9.60 
   9  -9   2   85.19    9.40 
 -10   9  -2   -0.30    2.90 
 -10   9  -2   -0.30    3.10 
 -10   9  -2    1.60    3.00 
 -10   9  -2    0.10    2.50 
 -10   9  -2    0.50    2.50 
  10  -9   2   -1.70    2.10 
  10  -9   2   -3.70    3.10 
 -11   9  -2   15.10    4.70 
 -11   9  -2   13.90    4.40 
 -11   9  -2   11.00    4.00 
 -11   9  -2   13.30    5.30 
 -11   9  -2   16.60    4.40 
  11  -9   2   10.10    3.90 
  11  -9   2   12.10    5.10 
 -12   9  -2   17.50    5.50 
 -12   9  -2    9.80    4.80 
 -12   9  -2   27.90    5.60 
 -12   9  -2   25.90    5.60 
 -12   9  -2   15.20    5.10 
  12  -9   2   13.60    5.00 
  12  -9   2   14.40    7.00 
   7   8  -2    2.60    4.10 
   7   8  -2    4.20    4.50 
   7   8  -2    4.00    5.70 
  -7  -8   2    0.00    3.10 
  -7  -8   2   -1.30    3.20 
  -7  -8   2    2.40    3.30 
  -7  -8   2    8.80    4.50 
  -7  -8   2    1.60    3.60 
  -7  -8   2   -6.40    3.10 
   6   8  -2   66.49   12.70 
   6   8  -2   74.89    8.90 
   6   8  -2   64.49    9.60 
   6   8  -2   93.69   10.70 
  -6  -8   2   75.19    8.50 
  -6  -8   2   69.59    7.60 
  -6  -8   2   66.79    9.00 
  -6  -8   2   63.39    9.00 
  -6  -8   2   87.79    7.80 
   5   8  -2    5.00    2.80 
   5   8  -2   -4.40    3.20 
   5   8  -2    3.30    3.80 
   5   8  -2    1.90    3.20 
  -5  -8   2    7.20    2.70 
  -5  -8   2    1.20    3.00 
  -5  -8   2    1.30    2.90 
  -5  -8   2    2.20    2.70 
  -5  -8   2    9.20    2.90 
   4   8  -2    2.20    2.40 
   4   8  -2   -5.40    3.20 
   4   8  -2    2.50    2.90 
   4   8  -2   10.00    4.30 
   4   8  -2   -4.80    2.80 
  -4  -8   2   -3.30    4.50 
  -4  -8   2   -1.90    1.90 
  -4  -8   2   -0.40    2.20 
  -4  -8   2    1.90    4.20 
  -4  -8   2    1.50    2.80 
   3   8  -2   15.80    3.50 
   3   8  -2   16.40    4.60 
   3   8  -2   10.50    4.00 
   3   8  -2   19.90    4.00 
  -3  -8   2   15.30    3.60 
  -3  -8   2   16.80    3.70 
  -3  -8   2   20.70    4.50 
  -3  -8   2   17.60    3.60 
  -3  -8   2   14.10    3.70 
   2   8  -2   58.59    6.30 
   2   8  -2   52.99    6.80 
   2   8  -2   74.69    7.30 
   2   8  -2   64.19    7.60 
   2   8  -2   78.79    7.50 
  -2  -8   2   56.79    6.50 
  -2  -8   2   63.79    6.80 
  -2  -8   2   64.59    7.80 
  -2  -8   2   53.59    6.70 
  -2  -8   2   65.79    7.10 
   1   8  -2   52.99    6.90 
   1   8  -2   44.10    5.40 
   1   8  -2   50.69    6.10 
   1   8  -2   44.80    6.10 
   1   8  -2   43.10    6.30 
  -1  -8   2   49.00    6.30 
  -1  -8   2   43.20    5.30 
  -1  -8   2   43.70    5.60 
  -1  -8   2   50.09    6.00 
  -1  -8   2   44.40    6.00 
   0   8  -2   -3.30    1.60 
   0   8  -2   -0.20    2.10 
   0   8  -2    0.60    1.50 
   0   8  -2   -2.70    1.90 
   0   8  -2    2.10    1.60 
   0  -8   2    2.30    1.90 
   0  -8   2    2.20    2.10 
   0  -8   2    1.10    1.70 
   0  -8   2    1.20    2.00 
   0  -8   2    0.30    1.70 
  -1   8  -2   -0.10    1.40 
  -1   8  -2    0.90    1.70 
  -1   8  -2    0.70    1.40 
  -1   8  -2    1.10    1.90 
  -1   8  -2   -1.20    1.40 
  -1   8  -2   -2.10    2.00 
   1  -8   2    1.60    1.50 
   1  -8   2    0.20    1.40 
   1  -8   2   -0.70    1.60 
   1  -8   2    0.10    1.40 
   1  -8   2   -3.10    1.50 
   1  -8   2    3.80    2.40 
  -2   8  -2   25.90    4.40 
  -2   8  -2   17.10    3.60 
  -2   8  -2   20.80    3.90 
  -2   8  -2   32.40    4.60 
  -2   8  -2   20.50    3.60 
   2  -8   2   25.60    4.20 
   2  -8   2   27.00    4.30 
   2  -8   2   27.90    4.80 
  -3   8  -2    1.50    2.30 
  -3   8  -2   -0.30    1.40 
  -3   8  -2   -0.20    1.60 
  -3   8  -2    0.70    1.90 
  -3   8  -2    3.60    1.90 
   3  -8   2    1.60    1.80 
   3  -8   2    0.00    1.70 
   3  -8   2    3.70    2.00 
   3  -8   2   -2.00    1.90 
   3  -8   2    2.70    1.90 
  -4   8  -2   45.60    5.40 
  -4   8  -2   49.90    6.10 
  -4   8  -2   45.60    5.40 
  -4   8  -2   44.00    5.30 
  -4   8  -2   47.50    5.90 
  -4   8  -2   47.10    5.90 
   4  -8   2   44.60    5.90 
   4  -8   2   37.10    5.50 
   4  -8   2   48.10    5.50 
   4  -8   2   52.39    6.00 
   4  -8   2   54.69    5.90 
  -5   8  -2  192.88   12.80 
  -5   8  -2  186.48   12.20 
  -5   8  -2  189.98   12.40 
  -5   8  -2  194.08   12.80 
  -5   8  -2  208.38   12.40 
  -5   8  -2  203.28   11.90 
   5  -8   2  207.08   12.20 
   5  -8   2  200.18   13.10 
   5  -8   2  205.08   12.20 
   5  -8   2  191.68   12.30 
   5  -8   2  200.28   14.90 
  -6   8  -2   43.50    6.20 
  -6   8  -2   41.80    5.20 
  -6   8  -2   40.10    6.40 
  -6   8  -2   42.80    5.80 
  -6   8  -2   48.80    6.00 
  -6   8  -2   43.30    6.10 
   6  -8   2   40.30    6.30 
   6  -8   2   45.20    6.10 
   6  -8   2   34.70    5.50 
   6  -8   2   46.20    5.60 
   6  -8   2   45.00    5.50 
  -7   8  -2   29.30    5.00 
  -7   8  -2   28.70    5.30 
  -7   8  -2   30.40    4.80 
  -7   8  -2   17.50    4.10 
  -7   8  -2   22.90    4.90 
   7  -8   2   29.40    5.30 
   7  -8   2   18.30    4.20 
   7  -8   2   26.10    4.60 
   7  -8   2   24.40    5.10 
  -8   8  -2   26.20    5.40 
  -8   8  -2   25.30    5.40 
  -8   8  -2   22.50    4.50 
  -8   8  -2   31.90    5.20 
  -8   8  -2   26.70    5.10 
   8  -8   2   21.80    4.60 
   8  -8   2   21.60    4.80 
   8  -8   2   23.90    5.10 
   8  -8   2   35.00    5.20 
  -9   8  -2   88.29    8.30 
  -9   8  -2  111.89   13.50 
  -9   8  -2   97.69   12.30 
  -9   8  -2  106.99    9.10 
  -9   8  -2   95.49    9.40 
   9  -8   2   87.39    8.30 
   9  -8   2   75.89    9.20 
   9  -8   2   85.79    9.10 
   9  -8   2   82.89    8.90 
 -10   8  -2   62.79   10.10 
 -10   8  -2   65.79    7.80 
 -10   8  -2   58.89    7.70 
 -10   8  -2   46.40    6.70 
  10  -8   2   53.39    7.70 
  10  -8   2   42.10    6.50 
  10  -8   2   59.59    8.90 
  10  -8   2   43.60    7.40 
 -11   8  -2    2.50    3.30 
 -11   8  -2    5.00    4.50 
 -11   8  -2    4.50    3.10 
 -11   8  -2   -1.90    3.50 
 -11   8  -2   -1.60    2.80 
  11  -8   2    9.50    4.70 
  11  -8   2    1.70    2.90 
 -12   8  -2    2.60    3.90 
 -12   8  -2    1.90    3.40 
 -12   8  -2   -2.30    3.60 
 -12   8  -2   -7.10    4.00 
 -12   8  -2   -1.60    3.40 
  12  -8   2   -3.90    2.90 
  12  -8   2    4.50    4.70 
   8   7  -2   -3.80    3.90 
   8   7  -2    1.90    5.60 
   8   7  -2    6.50    4.40 
   8   7  -2   -0.50    3.60 
  -8  -7   2   -6.90    4.10 
  -8  -7   2   -5.70    4.50 
  -8  -7   2   -2.40    3.10 
  -8  -7   2   -1.70    2.90 
  -8  -7   2    0.40    2.80 
   7   7  -2   37.10    7.90 
   7   7  -2   27.30    7.60 
   7   7  -2   37.00    5.90 
   7   7  -2   42.80    6.60 
   7   7  -2   53.99    7.10 
  -7  -7   2   31.40    5.60 
  -7  -7   2   24.40    5.30 
  -7  -7   2   35.10    5.70 
  -7  -7   2   33.30    5.30 
  -7  -7   2   28.20    4.70 
   6   7  -2   91.19    8.10 
   6   7  -2   84.29   10.00 
   6   7  -2   88.39    9.70 
   6   7  -2  109.19   12.60 
   6   7  -2   91.19    9.10 
  -6  -7   2   88.89    9.00 
  -6  -7   2   81.19    8.20 
  -6  -7   2   79.99    9.10 
  -6  -7   2  103.09    9.90 
  -6  -7   2   90.39    8.90 
  -6  -7   2  104.29    8.50 
   5   7  -2  108.29    9.10 
   5   7  -2   90.89    8.10 
   5   7  -2   86.29    7.60 
   5   7  -2   93.79   10.00 
  -5  -7   2   83.49    8.90 
  -5  -7   2  103.69    9.50 
  -5  -7   2   92.49    7.90 
  -5  -7   2   99.69    8.80 
  -5  -7   2   85.09    8.20 
  -5  -7   2   83.79    8.70 
   4   7  -2   72.39    7.00 
   4   7  -2   70.89    8.30 
   4   7  -2   90.19    7.90 
   4   7  -2   92.79   11.40 
   4   7  -2   79.99    7.70 
  -4  -7   2   62.39    8.00 
  -4  -7   2   78.19    7.30 
  -4  -7   2   77.79    7.60 
  -4  -7   2   83.29    7.80 
  -4  -7   2   67.19    7.90 
   3   7  -2   24.90    4.20 
   3   7  -2   26.00    4.60 
   3   7  -2   24.20    3.90 
   3   7  -2   20.20    4.40 
   3   7  -2   17.50    4.00 
  -3  -7   2   19.00    3.80 
  -3  -7   2   26.30    4.40 
  -3  -7   2   18.60    4.00 
  -3  -7   2   25.30    4.60 
  -3  -7   2   30.30    4.50 
  -3  -7   2   22.10    4.00 
   2   7  -2   91.49    8.00 
   2   7  -2   97.39    7.40 
   2   7  -2  101.19    9.30 
   2   7  -2  100.19    8.10 
   2   7  -2  113.09    8.50 
  -2  -7   2  111.19    8.30 
  -2  -7   2   92.39    8.30 
  -2  -7   2   92.09    8.30 
  -2  -7   2   98.09    7.80 
  -2  -7   2   96.49    7.70 
   1   7  -2   43.80    5.10 
   1   7  -2   45.80    5.20 
   1   7  -2   43.70    6.00 
   1   7  -2   55.99    5.80 
   1   7  -2   45.40    5.30 
   1   7  -2   39.00    5.20 
  -1  -7   2   49.10    5.10 
  -1  -7   2   45.50    5.10 
  -1  -7   2   36.40    5.40 
  -1  -7   2   42.20    5.20 
  -1  -7   2   43.20    5.10 
  -1  -7   2   46.70    5.40 
   0   7  -2   54.39    7.70 
   0   7  -2   46.80    5.40 
   0   7  -2   44.90    5.60 
   0   7  -2   45.50    5.70 
   0   7  -2   41.70    4.70 
   0  -7   2   43.00    5.00 
   0  -7   2   38.80    5.20 
   0  -7   2   43.30    4.80 
   0  -7   2   38.90    5.00 
   0  -7   2   45.20    5.30 
  -1   7  -2   40.10    4.60 
  -1   7  -2   41.80    5.10 
  -1   7  -2   36.00    5.00 
  -1   7  -2   38.80    4.60 
  -1   7  -2   34.10    5.00 
  -1   7  -2   41.70    5.00 
   1  -7   2   41.40    4.80 
   1  -7   2   40.50    4.50 
   1  -7   2   37.90    5.00 
   1  -7   2   44.00    5.50 
   1  -7   2   37.00    4.80 
   1  -7   2   42.20    5.20 
  -2   7  -2    1.70    1.70 
  -2   7  -2   -0.40    1.10 
  -2   7  -2   -0.30    1.30 
  -2   7  -2    0.90    2.30 
  -2   7  -2    0.60    1.70 
  -2   7  -2   -1.00    1.30 
   2  -7   2   -0.10    1.40 
   2  -7   2    1.90    1.40 
   2  -7   2    0.00    1.30 
   2  -7   2    0.20    1.80 
   2  -7   2    0.80    1.30 
  -3   7  -2    2.00    1.90 
  -3   7  -2    4.10    2.10 
  -3   7  -2    5.70    2.30 
  -3   7  -2    2.30    1.70 
  -3   7  -2    1.10    1.70 
  -3   7  -2    3.20    1.70 
   3  -7   2    3.80    1.90 
   3  -7   2    1.40    1.60 
   3  -7   2    3.20    2.00 
   3  -7   2    3.80    2.00 
   3  -7   2    3.00    2.00 
  -4   7  -2    0.70    1.40 
  -4   7  -2    1.10    1.30 
  -4   7  -2    0.50    1.40 
  -4   7  -2    1.50    1.60 
  -4   7  -2    0.80    1.60 
  -4   7  -2    1.90    1.50 
   4  -7   2   -0.10    1.50 
   4  -7   2    1.10    1.60 
   4  -7   2   -1.20    1.60 
   4  -7   2    0.80    1.60 
   4  -7   2    1.70    1.80 
  -5   7  -2    3.50    1.60 
  -5   7  -2    2.10    1.70 
  -5   7  -2    2.80    1.80 
  -5   7  -2    2.90    1.90 
  -5   7  -2    2.10    1.70 
  -5   7  -2    4.10    2.10 
   5  -7   2    2.30    1.90 
   5  -7   2    2.50    2.00 
   5  -7   2    3.80    1.60 
   5  -7   2    1.00    2.10 
   5  -7   2   -1.30    1.40 
  -6   7  -2   33.00    5.60 
  -6   7  -2   34.00    5.00 
  -6   7  -2   28.90    4.70 
  -6   7  -2   40.50    5.10 
  -6   7  -2   31.70    5.00 
   6  -7   2   30.50    4.80 
   6  -7   2   37.70    4.80 
   6  -7   2   31.20    4.70 
   6  -7   2   37.80    5.20 
   6  -7   2   36.00    4.30 
  -7   7  -2    3.00    2.50 
  -7   7  -2    2.90    1.80 
  -7   7  -2   -0.10    2.20 
  -7   7  -2    4.60    2.70 
  -7   7  -2    1.70    1.90 
   7  -7   2    5.10    2.80 
   7  -7   2    2.60    2.00 
   7  -7   2    2.90    2.30 
   7  -7   2    1.20    2.30 
  -8   7  -2    1.30    2.10 
  -8   7  -2   -0.20    1.40 
  -8   7  -2   -3.20    1.90 
   8  -7   2    2.30    2.00 
   8  -7   2    0.50    1.70 
   8  -7   2    0.40    2.20 
   8  -7   2    1.20    1.80 
  -9   7  -2   24.20    4.10 
  -9   7  -2   22.30    4.00 
   9  -7   2   20.60    4.30 
   9  -7   2   16.20    3.60 
   9  -7   2   28.70    5.20 
   9  -7   2   22.30    5.80 
 -10   7  -2   70.09    7.80 
 -10   7  -2   65.89    7.20 
  10  -7   2   71.99    7.10 
  10  -7   2   61.49    7.90 
  10  -7   2   71.19    7.30 
  10  -7   2   59.49    7.80 
 -11   7  -2   43.90    7.10 
 -11   7  -2   43.80    6.20 
  11  -7   2   47.60    6.60 
  11  -7   2   36.90    6.60 
 -12   7  -2   20.50    4.70 
 -13   7  -2    7.50    4.00 
 -13   7  -2   19.50    6.60 
  13  -7   2   35.00    7.00 
  13  -7   2   13.90    4.40 
   9   6  -2   36.20    5.80 
   9   6  -2   34.50    7.70 
   9   6  -2   16.30    5.20 
   9   6  -2   21.20    7.70 
  -9  -6   2   23.50    4.50 
  -9  -6   2   25.30    5.40 
  -9  -6   2   42.60    8.70 
  -9  -6   2   18.90    7.20 
  -9  -6   2   31.10    5.70 
   8   6  -2    2.40    3.50 
   8   6  -2   -1.10    3.10 
   8   6  -2   -2.90    3.30 
   8   6  -2    5.30    4.40 
  -8  -6   2    4.40    2.80 
  -8  -6   2    0.10    2.50 
  -8  -6   2    0.30    5.00 
  -8  -6   2   -0.60    2.40 
  -8  -6   2    2.60    3.80 
  -8  -6   2   -1.60    2.70 
   7   6  -2    0.90    2.20 
   7   6  -2    1.80    3.00 
   7   6  -2   -1.00    2.80 
   7   6  -2   -0.10    4.10 
   7   6  -2   -4.20    2.30 
  -7  -6   2   -2.70    2.10 
  -7  -6   2   -3.30    1.70 
  -7  -6   2    2.20    2.50 
  -7  -6   2   -5.70    3.40 
  -7  -6   2    5.80    2.20 
  -7  -6   2    2.00    2.40 
   6   6  -2   19.10    4.60 
   6   6  -2   23.40    4.10 
   6   6  -2   11.90    4.50 
   6   6  -2   12.60    3.40 
   6   6  -2   12.00    4.90 
   6   6  -2   16.70    3.80 
  -6  -6   2   21.50    4.40 
  -6  -6   2   20.00    3.60 
  -6  -6   2   24.40    4.40 
  -6  -6   2   22.40    3.80 
  -6  -6   2   18.80    4.00 
  -6  -6   2   12.00    3.40 
   5   6  -2  174.98   12.90 
   5   6  -2  213.18   16.70 
   5   6  -2  163.78   11.20 
   5   6  -2  197.78   12.00 
   5   6  -2  174.88   10.70 
  -5  -6   2  192.28   12.30 
  -5  -6   2  171.48   11.80 
  -5  -6   2  179.68   12.50 
  -5  -6   2  168.88   11.20 
  -5  -6   2  156.38   11.00 
  -5  -6   2  179.88   11.40 
   4   6  -2    6.30    2.70 
   4   6  -2    3.70    1.90 
   4   6  -2    2.50    3.30 
   4   6  -2    4.30    2.30 
   4   6  -2    1.60    1.70 
   4   6  -2    4.50    2.50 
  -4  -6   2    4.00    2.50 
  -4  -6   2    1.60    1.90 
  -4  -6   2    4.30    2.20 
  -4  -6   2    2.50    1.80 
  -4  -6   2    1.40    3.00 
  -4  -6   2    2.60    2.30 
   3   6  -2  240.98   14.20 
   3   6  -2  236.98   13.20 
   3   6  -2  230.38   12.40 
   3   6  -2  252.07   13.40 
   3   6  -2  223.58   12.90 
  -3  -6   2  235.28   12.70 
  -3  -6   2  223.38   13.80 
  -3  -6   2  209.28   12.50 
  -3  -6   2  246.58   13.40 
  -3  -6   2  222.98   12.60 
  -3  -6   2  238.38   13.30 
   2   6  -2   31.40    4.80 
   2   6  -2   31.30    4.50 
   2   6  -2   30.10    4.40 
   2   6  -2   32.60    5.00 
   2   6  -2   35.50    4.30 
   2   6  -2   34.30    4.20 
  -2  -6   2   30.60    4.60 
  -2  -6   2   35.80    4.50 
  -2  -6   2   42.10    4.90 
  -2  -6   2   39.70    4.60 
  -2  -6   2   33.60    4.90 
  -2  -6   2   32.50    4.50 
   1   6  -2  138.59   10.20 
   1   6  -2  134.49    8.40 
   1   6  -2  145.09   10.20 
   1   6  -2  135.69    8.60 
   1   6  -2  127.69    8.70 
   1   6  -2  138.09    9.00 
  -1  -6   2  132.79    8.60 
  -1  -6   2  120.89    8.50 
  -1  -6   2  149.69    9.00 
  -1  -6   2  135.89    9.30 
  -1  -6   2  130.49    8.60 
  -1  -6   2  124.29    8.20 
   0   6  -2  202.98   11.10 
   0   6  -2  210.78   12.30 
   0   6  -2  208.38   11.90 
   0   6  -2  222.98   11.70 
   0   6  -2  222.28   11.50 
   0   6  -2  210.98   11.60 
   0  -6   2  216.08   11.30 
   0  -6   2  213.88   11.70 
   0  -6   2  214.48   12.10 
   0  -6   2  210.08   11.50 
   0  -6   2  219.18   11.60 
   0  -6   2  223.68   11.50 
  -1   6  -2  548.45   23.80 
  -1   6  -2  555.44   25.00 
  -1   6  -2  571.64   24.40 
  -1   6  -2  590.54   24.40 
  -1   6  -2  548.75   24.60 
  -1   6  -2  568.64   24.50 
   1  -6   2  577.24   24.50 
   1  -6   2  589.24   24.80 
   1  -6   2  586.44   25.10 
   1  -6   2  607.94   24.80 
   1  -6   2  578.04   24.00 
   1  -6   2  592.74   24.30 
  -2   6  -2  123.49    8.30 
  -2   6  -2  137.09    8.50 
  -2   6  -2  128.29    8.50 
  -2   6  -2  132.79    9.60 
  -2   6  -2  119.29    8.10 
  -2   6  -2  112.79    7.60 
   2  -6   2  135.29    8.40 
   2  -6   2  128.99    8.40 
   2  -6   2  129.89    8.30 
   2  -6   2  120.19    8.10 
  -3   6  -2  107.09    7.30 
  -3   6  -2  107.29    7.80 
  -3   6  -2  111.89    7.50 
  -3   6  -2  103.19    7.70 
  -3   6  -2  117.69    7.80 
  -3   6  -2  112.59    7.80 
   3  -6   2  104.19    7.60 
   3  -6   2  117.69    7.80 
   3  -6   2  114.09    8.40 
   3  -6   2  111.99    7.90 
   3  -6   2  124.79    7.70 
  -4   6  -2   97.19    7.40 
  -4   6  -2  100.49    7.00 
  -4   6  -2   98.99    7.90 
  -4   6  -2   97.39    6.70 
  -4   6  -2   94.09    7.30 
  -4   6  -2   98.89    7.60 
   4  -6   2  109.59    7.10 
   4  -6   2   96.29    7.10 
   4  -6   2  106.19    7.70 
   4  -6   2   92.39    7.30 
   4  -6   2   97.19    7.00 
  -5   6  -2    4.20    2.10 
  -5   6  -2    8.80    2.50 
  -5   6  -2    5.90    1.50 
  -5   6  -2    8.70    2.70 
  -5   6  -2    7.20    2.30 
  -5   6  -2    7.00    2.20 
   5  -6   2    7.00    2.00 
   5  -6   2    9.30    2.80 
   5  -6   2    8.60    1.90 
   5  -6   2   11.10    2.80 
   5  -6   2    5.50    2.00 
  -6   6  -2   69.59    7.60 
  -6   6  -2   72.19    6.80 
  -6   6  -2   70.09    6.50 
  -6   6  -2   74.69    6.30 
   6  -6   2   81.99    6.80 
   6  -6   2   84.19    6.20 
   6  -6   2   73.09    6.60 
   6  -6   2   75.09    6.60 
  -7   6  -2   14.80    3.40 
  -7   6  -2   12.60    3.10 
   7  -6   2   12.80    3.10 
   7  -6   2   17.00    3.70 
   7  -6   2   15.60    3.70 
   7  -6   2   15.10    3.50 
  -8   6  -2   76.89    7.30 
  -8   6  -2   74.89    7.20 
  -8   6  -2   79.19    7.10 
   8  -6   2   76.49    6.90 
   8  -6   2   64.09    8.10 
   8  -6   2   74.29    7.10 
   8  -6   2   82.59    7.90 
   8  -6   2   75.99    7.20 
  -9   6  -2   27.90    5.00 
  -9   6  -2   15.80    4.30 
  -9   6  -2   18.70    4.00 
  -9   6  -2   25.40    4.30 
   9  -6   2   26.10    4.30 
   9  -6   2   22.00    3.90 
   9  -6   2   29.80    5.10 
   9  -6   2   19.80    4.30 
 -10   6  -2   -0.60    1.90 
 -10   6  -2   -0.60    1.80 
 -10   6  -2    3.80    2.30 
 -10   6  -2   -2.10    2.00 
 -10   6  -2    1.70    2.60 
  10  -6   2   -2.50    2.70 
  10  -6   2    0.00    1.90 
  10  -6   2   -2.60    2.40 
  10  -6   2   -3.00    1.90 
 -11   6  -2   38.90    8.40 
 -11   6  -2   41.40    6.40 
 -11   6  -2   41.90    6.80 
  11  -6   2   44.90    6.10 
  11  -6   2   42.90    7.70 
 -12   6  -2    0.70    3.50 
 -12   6  -2    7.60    2.80 
  12  -6   2    3.20    2.40 
  12  -6   2   19.50    7.50 
 -13   6  -2   78.69    9.20 
  13  -6   2   83.09   13.10 
  13  -6   2   65.39    8.70 
  10   5  -2   -2.30    4.70 
  10   5  -2    1.90    3.80 
 -10  -5   2   -1.70    3.00 
 -10  -5   2    1.30    3.10 
 -10  -5   2   -5.60    3.50 
   9   5  -2   74.49    8.30 
   9   5  -2   59.89    8.00 
   9   5  -2   67.29   11.50 
  -9  -5   2   57.09    7.10 
  -9  -5   2   70.29    7.50 
  -9  -5   2   65.59    8.60 
  -9  -5   2   60.99   11.10 
  -9  -5   2   60.09    8.00 
   8   5  -2   92.49    9.60 
   8   5  -2  123.59   13.70 
   8   5  -2  103.69    8.70 
   8   5  -2  102.89   10.10 
   8   5  -2  111.69    8.90 
  -8  -5   2  120.19    8.90 
  -8  -5   2  104.49    8.80 
  -8  -5   2   88.79    8.60 
  -8  -5   2  100.59    9.40 
  -8  -5   2   97.89    8.60 
  -8  -5   2  136.19   12.60 
   7   5  -2   19.70    3.90 
   7   5  -2   25.90    6.30 
   7   5  -2   27.40    4.30 
   7   5  -2   28.90    5.50 
   7   5  -2   24.30    4.30 
   7   5  -2   19.70    3.70 
  -7  -5   2   16.70    3.70 
  -7  -5   2   27.80    4.70 
  -7  -5   2   30.40    5.10 
  -7  -5   2   18.90    4.30 
  -7  -5   2   30.70    5.70 
  -7  -5   2   16.60    3.70 
   6   5  -2   -3.20    1.70 
   6   5  -2   -1.60    2.60 
   6   5  -2    0.30    2.20 
   6   5  -2    0.00    1.90 
   6   5  -2    0.00    1.80 
   6   5  -2   -2.60    2.10 
  -6  -5   2    1.40    2.30 
  -6  -5   2   -0.60    1.90 
  -6  -5   2   -1.40    1.60 
  -6  -5   2   -0.30    1.80 
  -6  -5   2    0.00    2.10 
  -6  -5   2   -0.50    1.90 
   5   5  -2  168.78   10.90 
   5   5  -2  219.98   15.70 
   5   5  -2  203.18   11.70 
   5   5  -2  183.18   12.20 
   5   5  -2  179.78   10.80 
  -5  -5   2  192.08   11.30 
  -5  -5   2  187.18   12.10 
  -5  -5   2  195.18   12.00 
  -5  -5   2  200.38   14.30 
  -5  -5   2  185.58   11.30 
  -5  -5   2  194.28   11.30 
   4   5  -2   63.09    6.10 
   4   5  -2   50.89    5.60 
   4   5  -2   66.29    8.90 
   4   5  -2   53.19    5.20 
   4   5  -2   61.69    5.90 
   4   5  -2   59.69    6.60 
  -4  -5   2   55.59    6.00 
  -4  -5   2   58.19    6.50 
  -4  -5   2   65.79    6.50 
  -4  -5   2   52.89    5.60 
  -4  -5   2   54.49    5.90 
  -4  -5   2   57.89    5.70 
   3   5  -2  194.88   10.70 
   3   5  -2  172.08   10.40 
   3   5  -2  183.18   10.30 
   3   5  -2  182.88   10.70 
   3   5  -2  182.98   11.60 
  -3  -5   2  178.58   10.30 
  -3  -5   2  179.88   11.10 
  -3  -5   2  196.98   11.00 
  -3  -5   2  199.68   10.90 
  -3  -5   2  176.98   10.30 
  -3  -5   2  182.98   11.30 
   2   5  -2  321.97   15.10 
   2   5  -2  318.17   15.40 
   2   5  -2  315.07   16.00 
   2   5  -2  310.27   15.10 
   2   5  -2  322.77   15.40 
   2   5  -2  303.77   14.60 
  -2  -5   2  308.67   15.70 
  -2  -5   2  320.97   15.20 
  -2  -5   2  340.17   15.50 
  -2  -5   2  333.87   15.70 
  -2  -5   2  344.07   15.40 
  -2  -5   2  304.67   14.80 
   1   5  -2  186.78   10.50 
   1   5  -2  195.68   10.40 
   1   5  -2  203.68   11.40 
   1   5  -2  194.68   10.10 
   1   5  -2  190.28   10.20 
   1   5  -2  180.38   10.30 
  -1  -5   2  197.58   11.00 
  -1  -5   2  189.48   10.00 
  -1  -5   2  214.68   11.00 
  -1  -5   2  185.98   10.40 
  -1  -5   2  209.48   11.80 
  -1  -5   2  201.78   10.50 
   0   5  -2  163.58    9.00 
   0   5  -2  153.28    8.40 
   0   5  -2  152.58    8.80 
   0   5  -2  154.48    8.80 
   0   5  -2  150.08    9.20 
   0   5  -2  144.09    8.70 
   0  -5   2  164.08    9.00 
   0  -5   2  150.28    8.70 
   0  -5   2  150.38    8.80 
   0  -5   2  155.68    9.30 
   0  -5   2  143.09    8.40 
   0  -5   2  166.18    9.10 
  -1   5  -2  203.18   10.40 
  -1   5  -2  206.08   10.80 
  -1   5  -2  217.38   11.20 
  -1   5  -2  209.98   10.90 
  -1   5  -2  208.38   11.20 
  -1   5  -2  215.58   11.00 
   1  -5   2  218.08   11.10 
   1  -5   2  213.48   11.20 
   1  -5   2  216.08   10.60 
   1  -5   2  207.18   10.90 
   1  -5   2  229.78   11.20 
   1  -5   2  199.08   10.70 
  -2   5  -2  484.25   20.50 
  -2   5  -2  471.15   19.90 
  -2   5  -2  487.25   20.80 
  -2   5  -2  471.55   20.30 
  -2   5  -2  489.45   21.00 
  -2   5  -2  462.55   20.50 
   2  -5   2  476.45   20.60 
   2  -5   2  513.45   20.70 
   2  -5   2  466.75   19.90 
   2  -5   2  483.15   20.70 
   2  -5   2  487.95   20.80 
  -3   5  -2   82.99    6.10 
  -3   5  -2   81.49    6.50 
  -3   5  -2   78.99    5.50 
  -3   5  -2   81.39    5.70 
  -3   5  -2   86.39    6.00 
  -3   5  -2   74.39    6.00 
   3  -5   2   81.59    6.10 
   3  -5   2   80.79    5.70 
   3  -5   2   90.49    6.10 
   3  -5   2   82.69    6.10 
   3  -5   2   87.19    6.30 
  -4   5  -2   18.00    3.80 
  -4   5  -2   22.60    3.20 
  -4   5  -2   23.60    2.90 
  -4   5  -2   22.50    3.60 
  -4   5  -2   27.10    4.30 
  -4   5  -2   25.00    3.30 
   4  -5   2   23.90    3.30 
   4  -5   2   28.50    3.30 
   4  -5   2   23.30    3.50 
   4  -5   2   22.90    3.10 
   4  -5   2   19.00    3.00 
  -5   5  -2    8.60    2.50 
  -5   5  -2   10.90    2.30 
  -5   5  -2    8.60    2.10 
   5  -5   2   10.60    2.30 
   5  -5   2    9.30    2.30 
   5  -5   2    9.90    2.30 
   5  -5   2    8.20    2.50 
  -6   5  -2   -0.20    1.30 
  -6   5  -2   -1.30    1.30 
  -6   5  -2    0.70    1.30 
   6  -5   2   -0.60    1.20 
   6  -5   2   -0.60    1.20 
   6  -5   2    0.20    1.00 
   6  -5   2    1.70    1.50 
  -7   5  -2   22.60    4.10 
  -7   5  -2   23.60    4.20 
  -7   5  -2   27.60    4.30 
  -7   5  -2   22.00    3.80 
   7  -5   2   28.30    4.10 
   7  -5   2   27.30    4.40 
   7  -5   2   29.50    4.30 
   7  -5   2   22.40    4.00 
  -8   5  -2   55.89    5.40 
  -8   5  -2   49.30    5.40 
  -8   5  -2   40.50    6.80 
  -8   5  -2   50.29    6.00 
  -8   5  -2   58.59    8.50 
   8  -5   2   51.09    5.50 
   8  -5   2   45.20    5.40 
   8  -5   2   38.50    5.20 
   8  -5   2   57.59    5.50 
  -9   5  -2   22.70    4.20 
  -9   5  -2   23.90    4.50 
  -9   5  -2   26.70    4.20 
  -9   5  -2   17.10    4.50 
  -9   5  -2   26.30    4.50 
   9  -5   2   23.50    3.80 
   9  -5   2   23.70    4.20 
   9  -5   2   30.30    4.40 
 -10   5  -2   41.00    5.90 
 -10   5  -2   46.10    6.00 
 -10   5  -2   43.50    6.50 
  10  -5   2   34.50    5.60 
  10  -5   2   44.40    6.50 
  10  -5   2   44.70    5.40 
  10  -5   2   33.60    6.00 
 -11   5  -2   13.10    4.00 
 -11   5  -2   17.00    3.90 
 -11   5  -2   11.60    3.30 
 -11   5  -2    9.20    3.30 
  11  -5   2   14.50    3.90 
  11  -5   2   15.70    2.80 
  11  -5   2   15.10    4.50 
 -12   5  -2    5.10    3.30 
 -12   5  -2    8.90    3.40 
 -12   5  -2    2.10    3.50 
 -12   5  -2   10.00    3.50 
  12  -5   2   10.10    3.10 
  12  -5   2   -2.50    4.20 
 -13   5  -2   -6.80    3.00 
 -13   5  -2   -7.20    3.60 
  10   4  -2   20.00    3.80 
  10   4  -2   14.50    5.50 
  10   4  -2    9.40    4.10 
 -10  -4   2    9.00    4.00 
 -10  -4   2   13.60    4.00 
 -10  -4   2   10.60    4.30 
 -10  -4   2   12.50    3.90 
   9   4  -2    1.40    3.00 
   9   4  -2    1.40    3.80 
   9   4  -2   -3.00    2.80 
   9   4  -2    0.50    2.60 
  -9  -4   2   11.80    5.00 
  -9  -4   2    0.80    2.50 
  -9  -4   2   -0.70    1.70 
  -9  -4   2    3.00    2.70 
   8   4  -2  136.29    9.80 
   8   4  -2  133.09    9.80 
   8   4  -2  159.98   15.00 
   8   4  -2  137.59    9.50 
   8   4  -2  135.79   10.20 
  -8  -4   2  154.18   11.10 
  -8  -4   2  121.39    9.50 
  -8  -4   2  155.68   13.50 
  -8  -4   2  162.68   13.90 
  -8  -4   2  150.58   10.10 
  -8  -4   2  121.19    9.90 
   7   4  -2  100.39    8.50 
   7   4  -2  138.69   12.70 
   7   4  -2  111.29    8.30 
   7   4  -2  118.39    9.30 
   7   4  -2  133.39    9.10 
   7   4  -2  124.29    9.40 
  -7  -4   2  106.19    8.50 
  -7  -4   2  121.69    9.10 
  -7  -4   2  115.19    8.90 
  -7  -4   2  116.99    9.50 
  -7  -4   2  133.19   11.60 
  -7  -4   2  113.19    8.80 
   6   4  -2   61.59    6.40 
   6   4  -2   47.70    5.80 
   6   4  -2   58.29    7.10 
   6   4  -2   49.80    5.70 
   6   4  -2   68.39    9.10 
  -6  -4   2   55.19    5.90 
  -6  -4   2   56.99    5.50 
  -6  -4   2   50.89    6.10 
  -6  -4   2   52.19    5.80 
  -6  -4   2   61.39    5.80 
  -6  -4   2   61.99    7.60 
   5   4  -2  153.98    9.70 
   5   4  -2  134.59    9.30 
   5   4  -2  178.38   13.40 
   5   4  -2  139.79    8.90 
   5   4  -2  161.28   10.10 
  -5  -4   2  163.68    9.60 
  -5  -4   2  146.69    9.70 
  -5  -4   2  150.48    9.50 
  -5  -4   2  164.88   10.30 
  -5  -4   2  170.88   11.60 
  -5  -4   2  144.89    9.50 
   4   4  -2    0.90    1.20 
   4   4  -2   -0.50    1.40 
   4   4  -2   -0.60    2.10 
   4   4  -2    1.40    1.90 
   4   4  -2    0.10    1.00 
   4   4  -2    0.60    2.00 
  -4  -4   2    0.90    1.40 
  -4  -4   2    0.80    1.50 
  -4  -4   2    0.50    1.30 
  -4  -4   2    0.20    1.30 
  -4  -4   2   -0.20    1.30 
  -4  -4   2    1.80    1.20 
   3   4  -2    6.60    1.90 
   3   4  -2    7.20    2.10 
   3   4  -2    7.30    1.90 
   3   4  -2    8.70    2.30 
   3   4  -2    8.40    2.10 
  -3  -4   2    6.20    2.40 
  -3  -4   2    8.80    2.20 
  -3  -4   2    9.90    2.30 
  -3  -4   2    7.60    2.40 
  -3  -4   2    7.40    2.20 
  -3  -4   2    7.50    2.30 
   2   4  -2  169.78    9.90 
   2   4  -2  172.88    9.70 
   2   4  -2  170.68    9.00 
   2   4  -2  162.68    9.30 
   2   4  -2  173.58    9.30 
   2   4  -2  166.98    9.30 
  -2  -4   2  177.88    9.40 
  -2  -4   2  176.68    9.50 
  -2  -4   2  183.18    9.50 
  -2  -4   2  173.78    9.20 
  -2  -4   2  169.88    9.90 
  -2  -4   2  182.88   10.00 
   1   4  -2   55.79    4.90 
   1   4  -2   57.89    4.50 
   1   4  -2   51.49    4.60 
   1   4  -2   56.69    5.00 
   1   4  -2   55.29    4.60 
   1   4  -2   55.09    4.40 
  -1  -4   2   60.99    4.80 
  -1  -4   2   58.99    4.70 
  -1  -4   2   65.29    5.40 
  -1  -4   2   56.49    4.40 
  -1  -4   2   59.79    4.80 
  -1  -4   2   59.59    5.10 
   0   4  -2 1571.84   58.19 
   0   4  -2 1610.54   58.79 
   0   4  -2 1564.94   58.29 
   0   4  -2 1471.85   57.59 
   0   4  -2 1593.64   58.19 
   0   4  -2 1581.24   58.69 
   0  -4   2 1643.74   58.89 
   0  -4   2 1667.73   58.39 
   0  -4   2 1508.75   58.59 
   0  -4   2 1612.14   57.89 
   0  -4   2 1615.44   58.29 
   0  -4   2 1661.03   58.49 
  -1   4  -2    1.60    1.00 
  -1   4  -2    3.90    1.50 
  -1   4  -2    2.00    1.30 
  -1   4  -2    1.80    1.20 
  -1   4  -2    1.30    1.00 
  -1   4  -2    2.30    1.10 
   1  -4   2    3.80    1.40 
   1  -4   2    2.20    1.00 
   1  -4   2    2.60    1.50 
   1  -4   2    3.60    1.30 
   1  -4   2    2.30    1.20 
   1  -4   2    1.00    1.00 
  -2   4  -2  314.57   14.60 
  -2   4  -2  331.07   14.20 
  -2   4  -2  342.57   14.50 
  -2   4  -2  318.07   14.70 
  -2   4  -2  323.37   14.70 
  -2   4  -2  320.87   15.30 
   2  -4   2  362.66   14.50 
   2  -4   2  368.76   14.80 
   2  -4   2  341.27   14.80 
   2  -4   2  327.57   15.20 
   2  -4   2  344.37   14.80 
  -3   4  -2    2.10    1.40 
  -3   4  -2    2.60    1.30 
  -3   4  -2    4.20    1.60 
  -3   4  -2    4.00    1.30 
  -3   4  -2    4.20    1.20 
  -3   4  -2    3.70    1.20 
   3  -4   2    5.80    1.40 
   3  -4   2    5.30    1.60 
   3  -4   2    5.60    1.60 
   3  -4   2    4.70    1.50 
   3  -4   2    3.80    1.30 
  -4   4  -2   15.40    2.40 
  -4   4  -2   11.70    2.30 
  -4   4  -2   12.70    2.30 
   4  -4   2   12.10    2.40 
   4  -4   2   13.50    2.40 
   4  -4   2   15.30    2.30 
   4  -4   2   17.20    2.70 
  -5   4  -2  170.68    9.70 
  -5   4  -2  166.88    9.10 
  -5   4  -2  174.48    8.90 
   5  -4   2  163.68    9.10 
   5  -4   2  159.88    8.60 
   5  -4   2  161.78    9.10 
   5  -4   2  169.58    9.30 
   5  -4   2  153.88    9.90 
  -6   4  -2   52.29    4.30 
  -6   4  -2   51.89    4.50 
  -6   4  -2   50.69    4.90 
  -6   4  -2   48.00    4.60 
   6  -4   2   46.70    4.70 
   6  -4   2   43.80    5.30 
   6  -4   2   45.50    4.20 
   6  -4   2   50.79    5.60 
  -7   4  -2   73.09    6.10 
  -7   4  -2   67.19    5.80 
  -7   4  -2   70.59    6.10 
  -7   4  -2   48.40    6.80 
  -7   4  -2   63.79    5.50 
   7  -4   2   64.09    5.70 
   7  -4   2   69.89    5.80 
   7  -4   2   72.39    5.60 
  -8   4  -2    6.70    2.20 
  -8   4  -2    5.30    2.20 
  -8   4  -2    5.90    3.10 
  -8   4  -2    5.90    2.20 
  -8   4  -2    5.00    2.40 
   8  -4   2   12.80    3.30 
   8  -4   2    9.10    2.40 
   8  -4   2    6.60    2.10 
   8  -4   2    8.10    2.50 
  -9   4  -2   74.99    7.00 
  -9   4  -2   53.49    7.90 
  -9   4  -2   81.19    6.90 
  -9   4  -2   74.09    7.00 
  -9   4  -2   74.49    6.70 
   9  -4   2   75.69    6.30 
   9  -4   2   73.09    6.20 
   9  -4   2   69.19    6.90 
   9  -4   2   74.69    7.80 
 -10   4  -2   90.09    8.30 
 -10   4  -2   96.69    8.30 
 -10   4  -2   88.79    7.90 
 -10   4  -2   93.59    7.80 
  10  -4   2  102.79    8.30 
  10  -4   2   86.29    8.40 
  10  -4   2   92.19    7.50 
  10  -4   2   88.89    7.60 
 -11   4  -2   57.99    6.90 
 -11   4  -2   54.89    7.30 
 -11   4  -2   50.29    6.40 
 -11   4  -2   55.79    8.80 
 -11   4  -2   77.99    6.60 
  11  -4   2   56.69    6.80 
  11  -4   2   70.39    7.20 
  11  -4   2   53.09    6.60 
 -12   4  -2    1.60    3.20 
 -12   4  -2    1.60    2.90 
 -12   4  -2    3.60    2.90 
  12  -4   2   -1.10    2.70 
  11   3  -2    8.20    5.90 
  11   3  -2    0.50    3.70 
  11   3  -2    6.10    3.50 
 -11  -3   2    7.10    3.80 
 -11  -3   2    6.40    3.30 
 -11  -3   2   11.70    4.30 
  10   3  -2   98.59    9.00 
  10   3  -2   88.99    9.20 
  10   3  -2   85.39   11.60 
 -10  -3   2   94.49    9.60 
 -10  -3   2   82.39    8.40 
 -10  -3   2   86.29    8.90 
 -10  -3   2   88.69    8.90 
   9   3  -2   69.49   11.00 
   9   3  -2   68.29    7.80 
   9   3  -2   66.29    6.90 
   9   3  -2   79.99    9.70 
   9   3  -2   69.79    6.60 
  -9  -3   2   56.29    7.00 
  -9  -3   2   71.09    7.50 
  -9  -3   2   76.99   12.10 
  -9  -3   2   59.29    6.50 
  -9  -3   2   47.60    7.20 
   8   3  -2   72.29   10.70 
   8   3  -2  107.79   11.30 
   8   3  -2   95.89    8.30 
   8   3  -2   97.99    8.00 
   8   3  -2   81.09   10.20 
  -8  -3   2   93.69    8.10 
  -8  -3   2  101.09    8.10 
  -8  -3   2  113.59   11.00 
  -8  -3   2   97.39    8.20 
   7   3  -2    9.00    2.20 
   7   3  -2    7.10    2.50 
   7   3  -2   12.20    4.20 
   7   3  -2   11.40    2.80 
   7   3  -2    8.20    3.60 
  -7  -3   2    6.40    2.30 
  -7  -3   2   11.00    3.10 
  -7  -3   2   10.40    3.00 
  -7  -3   2    8.80    2.40 
  -7  -3   2    7.00    3.60 
   6   3  -2   11.50    2.70 
   6   3  -2    7.60    2.40 
   6   3  -2    9.20    2.70 
   6   3  -2   10.30    3.90 
   6   3  -2   13.20    2.70 
  -6  -3   2    8.80    2.70 
  -6  -3   2   11.80    2.80 
  -6  -3   2    7.80    2.20 
  -6  -3   2   14.10    3.70 
  -6  -3   2   11.50    2.80 
  -6  -3   2   10.90    2.90 
   5   3  -2  328.17   16.00 
   5   3  -2  350.26   16.40 
   5   3  -2  336.57   16.40 
   5   3  -2  349.96   16.40 
   5   3  -2  396.16   20.00 
   5   3  -2  323.77   16.60 
  -5  -3   2  364.86   18.30 
  -5  -3   2  331.87   16.60 
  -5  -3   2  343.77   16.60 
  -5  -3   2  344.37   16.20 
  -5  -3   2  320.57   15.90 
  -5  -3   2  361.16   16.60 
   4   3  -2  262.67   12.90 
   4   3  -2  253.27   13.30 
   4   3  -2  276.57   13.30 
   4   3  -2  253.47   13.30 
   4   3  -2  269.67   13.30 
   4   3  -2  293.17   16.30 
  -4  -3   2  286.47   13.40 
  -4  -3   2  256.37   14.40 
  -4  -3   2  263.97   13.00 
  -4  -3   2  274.27   14.50 
  -4  -3   2  279.47   13.20 
  -4  -3   2  260.97   13.60 
   3   3  -2  551.84   24.10 
   3   3  -2  586.74   24.30 
   3   3  -2  610.94   23.80 
   3   3  -2  556.74   23.90 
   3   3  -2  568.34   23.80 
  -3  -3   2  608.74   25.10 
  -3  -3   2  630.74   24.30 
  -3  -3   2  638.24   24.10 
  -3  -3   2  588.64   24.60 
  -3  -3   2  610.74   24.40 
  -3  -3   2  536.95   23.50 
   2   3  -2   16.80    2.40 
   2   3  -2   23.80    3.20 
   2   3  -2   20.80    3.40 
   2   3  -2   17.70    2.70 
   2   3  -2   16.70    2.60 
   2   3  -2   18.00    2.80 
  -2  -3   2   18.00    2.80 
  -2  -3   2   18.40    2.60 
  -2  -3   2   19.50    2.80 
  -2  -3   2   19.90    3.00 
  -2  -3   2   16.00    2.90 
  -2  -3   2   27.20    3.40 
   1   3  -2  250.37   12.20 
   1   3  -2  261.87   11.80 
   1   3  -2  258.37   11.40 
   1   3  -2  304.87   12.50 
   1   3  -2  256.77   11.80 
   1   3  -2  260.77   11.70 
  -1  -3   2  257.67   11.80 
  -1  -3   2  252.57   12.20 
  -1  -3   2  259.77   11.80 
  -1  -3   2  255.37   11.50 
  -1  -3   2  271.87   11.70 
   0   3  -2  363.36   15.30 
   0   3  -2  351.76   15.30 
   0   3  -2  401.06   15.80 
   0   3  -2  371.46   15.40 
   0   3  -2  352.66   15.00 
   0   3  -2  369.06   16.10 
   0  -3   2  365.86   15.10 
   0  -3   2  371.16   15.40 
   0  -3   2  405.26   16.30 
   0  -3   2  372.86   15.30 
   0  -3   2  371.26   15.60 
   0  -3   2  380.36   15.40 
  -1   3  -2   26.30    3.10 
  -1   3  -2   26.50    2.70 
  -1   3  -2   26.90    2.90 
  -1   3  -2   26.20    2.60 
  -1   3  -2   21.40    2.70 
  -1   3  -2   22.40    2.80 
   1  -3   2   26.00    2.70 
   1  -3   2   25.40    3.10 
   1  -3   2   27.00    2.80 
   1  -3   2   24.70    2.70 
   1  -3   2   22.00    2.70 
   1  -3   2   21.80    2.70 
  -2   3  -2  170.38    9.40 
  -2   3  -2  182.88    8.30 
  -2   3  -2  181.98    8.30 
  -2   3  -2  173.88    8.50 
  -2   3  -2  172.68    8.60 
   2  -3   2  183.58    8.30 
   2  -3   2  184.68    8.70 
   2  -3   2  199.28    8.50 
  -3   3  -2   65.99    4.40 
  -3   3  -2   64.69    4.40 
  -3   3  -2   60.99    4.20 
  -3   3  -2   65.69    4.10 
  -3   3  -2   58.19    5.20 
   3  -3   2   65.79    4.40 
   3  -3   2   66.89    4.40 
   3  -3   2   65.79    4.30 
   3  -3   2   66.99    4.20 
  -4   3  -2  170.78    8.60 
  -4   3  -2  183.98    8.90 
  -4   3  -2  164.08    8.20 
  -4   3  -2  175.58    8.70 
   4  -3   2  153.98    9.30 
   4  -3   2  176.88    8.60 
   4  -3   2  188.08    8.80 
   4  -3   2  174.88    8.30 
  -5   3  -2   64.89    4.60 
  -5   3  -2   75.79    5.30 
  -5   3  -2   67.89    5.00 
   5  -3   2   63.19    4.50 
   5  -3   2   60.59    6.30 
   5  -3   2   69.49    5.10 
   5  -3   2   67.59    4.90 
  -6   3  -2  128.89    7.60 
  -6   3  -2  112.09    9.60 
  -6   3  -2  125.79    7.80 
  -6   3  -2  135.89    7.90 
  -6   3  -2  128.79    7.30 
   6  -3   2  129.79    7.20 
   6  -3   2  124.09    7.50 
   6  -3   2  137.49    7.80 
   6  -3   2  129.99    7.80 
  -7   3  -2   30.50    4.00 
  -7   3  -2   34.80    4.10 
  -7   3  -2   22.30    5.10 
  -7   3  -2   35.20    4.10 
  -7   3  -2   29.60    4.00 
   7  -3   2   28.60    3.70 
   7  -3   2   31.60    4.10 
   7  -3   2   28.10    3.40 
   7  -3   2   32.40    4.10 
  -8   3  -2  181.18   10.40 
  -8   3  -2  189.68   10.00 
  -8   3  -2  188.98   10.60 
  -8   3  -2  184.18   10.80 
   8  -3   2  167.88   10.20 
   8  -3   2  167.18    9.60 
   8  -3   2  180.38   10.10 
   8  -3   2  186.88   10.60 
  -9   3  -2    3.20    1.90 
  -9   3  -2    2.40    1.90 
  -9   3  -2   -0.20    2.80 
  -9   3  -2    2.70    1.80 
  -9   3  -2    0.60    1.70 
   9  -3   2    0.30    1.70 
   9  -3   2    3.90    2.50 
   9  -3   2    1.00    1.60 
   9  -3   2    1.90    2.20 
 -10   3  -2    3.60    3.00 
 -10   3  -2    3.80    2.10 
 -10   3  -2    8.80    2.80 
 -10   3  -2   11.20    2.30 
 -10   3  -2    9.30    2.70 
  10  -3   2    5.90    2.50 
  10  -3   2    8.00    2.40 
 -11   3  -2   18.10    4.90 
 -11   3  -2   22.30    3.40 
 -11   3  -2   20.70    4.00 
 -11   3  -2   12.10    4.00 
 -11   3  -2   15.60    4.00 
  11  -3   2   24.60    4.30 
  11  -3   2   15.60    3.10 
 -12   3  -2    7.70    3.60 
 -12   3  -2    5.60    3.50 
  11   2  -2    1.10    3.50 
  11   2  -2   -1.70    4.30 
 -11  -2   2   -5.80    3.20 
 -11  -2   2    5.30    3.30 
 -11  -2   2   -2.70    2.60 
 -11  -2   2    1.30    3.00 
  10   2  -2   -0.10    2.40 
  10   2  -2    5.60    2.20 
 -10  -2   2    4.90    2.30 
 -10  -2   2    9.00    2.10 
 -10  -2   2   -1.40    2.90 
 -10  -2   2    7.80    4.50 
 -10  -2   2    3.80    2.00 
   9   2  -2  188.18   15.20 
   9   2  -2  175.48   11.30 
   9   2  -2  163.18   11.50 
   9   2  -2  172.28   11.70 
   9   2  -2  169.48   15.10 
  -9  -2   2  196.58   12.70 
  -9  -2   2  191.18   12.60 
  -9  -2   2  167.48   11.90 
  -9  -2   2  172.88   12.20 
  -9  -2   2  202.38   17.00 
   8   2  -2   89.69    7.60 
   8   2  -2   99.79    8.20 
   8   2  -2   95.69    7.80 
   8   2  -2  112.29   10.80 
  -8  -2   2   97.49    8.10 
  -8  -2   2   93.59    8.10 
  -8  -2   2  110.59   10.70 
  -8  -2   2   91.39    8.40 
  -8  -2   2   97.89    8.40 
   7   2  -2   86.39    6.80 
   7   2  -2   81.29    6.80 
   7   2  -2   85.89    9.30 
   7   2  -2   76.69    7.00 
  -7  -2   2   89.99    7.40 
  -7  -2   2   96.29    9.20 
  -7  -2   2   86.69    7.20 
  -7  -2   2   77.09    7.00 
  -7  -2   2   81.59    6.80 
   6   2  -2   28.30    4.20 
   6   2  -2   30.10    4.40 
   6   2  -2   30.30    5.90 
   6   2  -2   29.10    3.90 
   6   2  -2   28.00    4.00 
   6   2  -2   25.10    4.00 
  -6  -2   2   23.70    3.70 
  -6  -2   2   34.70    4.60 
  -6  -2   2   30.30    4.20 
  -6  -2   2   35.30    4.30 
  -6  -2   2   29.30    4.50 
  -6  -2   2   42.90    6.10 
   5   2  -2   -0.10    1.20 
   5   2  -2    2.70    1.10 
   5   2  -2    1.20    1.10 
   5   2  -2    1.70    3.30 
   5   2  -2    1.60    1.40 
   5   2  -2   -1.20    1.10 
  -5  -2   2   -0.30    1.20 
  -5  -2   2   -0.90    1.50 
  -5  -2   2   -0.70    1.10 
  -5  -2   2    1.50    1.10 
  -5  -2   2    0.10    1.10 
  -5  -2   2   -0.10    1.60 
   4   2  -2  344.17   16.30 
   4   2  -2  359.36   17.60 
   4   2  -2  342.27   15.90 
   4   2  -2  388.06   16.10 
   4   2  -2  348.97   15.80 
   4   2  -2  331.27   16.00 
  -4  -2   2  355.96   21.10 
  -4  -2   2  386.36   16.20 
  -4  -2   2  392.16   15.80 
  -4  -2   2  377.06   17.70 
  -4  -2   2  306.47   19.50 
   3   2  -2  581.64   25.60 
   3   2  -2  618.34   25.60 
   3   2  -2  604.54   25.20 
   3   2  -2  626.24   25.40 
   3   2  -2  725.03   25.80 
  -3  -2   2  642.14   25.50 
  -3  -2   2  660.43   26.00 
  -3  -2   2  633.84   25.40 
  -3  -2   2  639.94   26.60 
  -3  -2   2  701.03   25.30 
  -3  -2   2  651.23   25.80 
   2   2  -2   61.29    4.60 
   2   2  -2   62.59    4.40 
   2   2  -2   64.79    4.70 
   2   2  -2   57.39    4.40 
   2   2  -2   68.69    4.60 
   2   2  -2   64.49    5.10 
  -2  -2   2   68.69    4.60 
  -2  -2   2   60.39    4.60 
  -2  -2   2   73.39    4.60 
  -2  -2   2   62.19    4.90 
  -2  -2   2   68.69    4.40 
  -2  -2   2   63.29    4.60 
   1   2  -2  107.59    5.90 
   1   2  -2  131.39    6.30 
   1   2  -2  106.59    5.70 
   1   2  -2  104.29    6.40 
   1   2  -2  107.79    5.90 
   1   2  -2  110.39    5.90 
  -1  -2   2  105.79    5.80 
  -1  -2   2  118.89    6.50 
  -1  -2   2  102.09    5.80 
  -1  -2   2  102.99    5.70 
  -1  -2   2  110.49    6.00 
  -1  -2   2  120.79    6.10 
   0   2  -2   56.89    3.60 
   0   2  -2   55.89    3.70 
   0   2  -2   59.59    3.60 
   0   2  -2   55.69    3.70 
   0   2  -2   62.79    4.30 
   0   2  -2   66.89    4.00 
   0  -2   2   56.89    3.70 
   0  -2   2   57.89    3.50 
   0  -2   2   62.99    3.90 
   0  -2   2   58.89    3.70 
   0  -2   2   57.89    3.70 
   0  -2   2   62.79    4.50 
  -1   2  -2  262.67   10.70 
  -1   2  -2  255.47   10.30 
  -1   2  -2  243.58   11.50 
  -1   2  -2  244.68   10.50 
  -1   2  -2  247.68   10.50 
   1  -2   2  270.67   10.40 
   1  -2   2  258.27   11.60 
   1  -2   2  256.97   10.60 
   1  -2   2  269.67   10.70 
   1  -2   2  269.67   10.70 
  -2   2  -2 1316.07   53.29 
  -2   2  -2 1445.26   52.19 
  -2   2  -2 1431.06   51.89 
  -2   2  -2 1403.66   51.89 
  -2   2  -2 1388.46   51.89 
   2  -2   2 1497.65   51.99 
   2  -2   2 1578.24   51.79 
   2  -2   2 1576.24   51.99 
  -3   2  -2    1.00    0.90 
   3  -2   2    0.90    1.50 
   3  -2   2    0.40    0.80 
   3  -2   2    0.50    0.70 
   3  -2   2    1.50    0.90 
   3  -2   2    1.40    0.70 
  -4   2  -2   57.29    3.90 
  -4   2  -2   53.59    4.20 
  -4   2  -2   57.69    3.90 
  -4   2  -2   59.99    5.90 
  -4   2  -2   59.59    4.00 
   4  -2   2   60.39    3.90 
   4  -2   2   48.60    5.20 
   4  -2   2   58.19    3.50 
   4  -2   2   62.09    3.90 
   4  -2   2   45.40    4.70 
  -5   2  -2    2.20    1.20 
  -5   2  -2    2.60    1.40 
  -5   2  -2    2.30    1.30 
  -5   2  -2    1.70    0.80 
  -5   2  -2    1.30    1.70 
   5  -2   2    1.40    0.90 
   5  -2   2    3.20    1.40 
  -6   2  -2    5.20    2.60 
  -6   2  -2    9.50    2.10 
  -6   2  -2    7.90    1.90 
  -6   2  -2    5.50    1.60 
  -6   2  -2    6.30    1.80 
   6  -2   2    4.50    1.20 
   6  -2   2    7.60    1.80 
  -7   2  -2  124.19    7.80 
  -7   2  -2  131.19    7.50 
  -7   2  -2  128.69    7.80 
  -7   2  -2  118.59    7.40 
   7  -2   2  117.89    6.90 
  -8   2  -2   78.99    9.70 
  -8   2  -2  108.89    7.00 
  -8   2  -2  109.79    7.30 
   8  -2   2  108.79    7.10 
   8  -2   2  104.89    6.40 
  -9   2  -2  167.08   10.30 
  -9   2  -2  158.18    9.20 
  -9   2  -2  123.39   12.40 
  -9   2  -2  148.99    9.20 
 -10   2  -2   32.10    4.90 
 -10   2  -2   44.90    7.70 
 -10   2  -2   45.50    5.30 
  12   1  -2    7.00    4.90 
 -12  -1   2   10.00    5.40 
 -12  -1   2   17.80    5.30 
 -12  -1   2    1.90    3.20 
 -12  -1   2   13.20    4.50 
  11   1  -2   28.40    5.80 
  11   1  -2   31.00    5.50 
 -11  -1   2   30.90    6.10 
 -11  -1   2   44.80    7.10 
 -11  -1   2   30.70    6.00 
 -11  -1   2   20.90    4.70 
  10   1  -2   33.70    5.00 
  10   1  -2   32.20    4.90 
  10   1  -2   28.90    5.40 
 -10  -1   2   30.70    7.30 
 -10  -1   2   44.80    6.60 
 -10  -1   2   30.30    5.00 
 -10  -1   2   20.70    4.60 
   9   1  -2   -0.70    2.80 
   9   1  -2   -0.90    1.70 
   9   1  -2    3.60    2.20 
   9   1  -2    1.80    2.80 
  -9  -1   2   -1.00    2.00 
  -9  -1   2   -0.30    1.80 
  -9  -1   2    0.10    1.90 
   8   1  -2   15.70    3.60 
   8   1  -2   17.20    3.20 
   8   1  -2   13.00    4.00 
   8   1  -2   11.20    3.30 
  -8  -1   2   22.30    4.00 
  -8  -1   2   13.90    3.60 
  -8  -1   2   14.80    3.70 
  -8  -1   2   16.60    3.40 
   7   1  -2  102.39    7.80 
   7   1  -2  108.59    8.30 
   7   1  -2  110.39    7.70 
   7   1  -2  104.79    7.80 
  -7  -1   2  105.19    9.60 
  -7  -1   2  104.69    8.50 
  -7  -1   2   97.39    7.70 
  -7  -1   2  115.49    8.00 
   6   1  -2  115.49    7.70 
   6   1  -2  110.39    8.00 
   6   1  -2  109.09    7.90 
   6   1  -2  125.69    8.10 
  -6  -1   2   99.69    9.10 
  -6  -1   2  134.89    8.70 
  -6  -1   2  118.79    7.90 
  -6  -1   2  103.79    7.60 
   5   1  -2   49.20    4.60 
   5   1  -2   58.39    5.10 
   5   1  -2   58.49    4.40 
   5   1  -2   53.19    4.80 
   5   1  -2   50.19    4.90 
  -5  -1   2   47.40    5.10 
  -5  -1   2   44.90    4.50 
  -5  -1   2   46.80    4.50 
  -5  -1   2   45.80    4.80 
   4   1  -2  180.68    9.40 
   4   1  -2  158.58    9.20 
   4   1  -2  182.08    9.70 
   4   1  -2  166.38    9.10 
  -4  -1   2  179.68    9.40 
  -4  -1   2  173.48   10.50 
  -4  -1   2  197.08    9.60 
  -4  -1   2  181.98    9.70 
  -4  -1   2  170.78    9.60 
   3   1  -2  166.38    7.50 
   3   1  -2  138.49    7.80 
   3   1  -2  144.99    7.80 
   3   1  -2  130.99    7.80 
   3   1  -2  149.09    7.70 
  -3  -1   2  140.29    7.60 
  -3  -1   2  144.79    8.00 
  -3  -1   2  151.78    7.80 
  -3  -1   2  147.69    8.10 
  -3  -1   2  146.59    8.60 
   2   1  -2  221.68   10.70 
   2   1  -2  219.38   10.20 
   2   1  -2  224.78   10.00 
   2   1  -2  223.38   10.30 
   2   1  -2  244.38    9.90 
   2   1  -2  223.18   10.00 
  -2  -1   2  219.98   10.70 
  -2  -1   2  225.58   10.30 
  -2  -1   2  240.68   10.30 
  -2  -1   2  214.18    9.90 
  -2  -1   2  218.18   10.20 
   1   1  -2   84.79    4.50 
   1   1  -2   82.39    5.10 
   1   1  -2   83.69    4.70 
   1   1  -2   77.19    4.30 
   1   1  -2   78.19    4.60 
  -1  -1   2   73.79    4.50 
  -1  -1   2   82.59    4.50 
  -1  -1   2   75.99    4.40 
  -1  -1   2   84.19    5.10 
  -1  -1   2   81.29    4.60 
   0   1  -2  260.27   11.00 
   0   1  -2  280.57   11.60 
   0   1  -2  277.07   10.70 
   0   1  -2  282.37   12.20 
   0   1  -2  271.17   10.70 
   0   1  -2  258.57   10.50 
   0  -1   2  262.67   10.60 
   0  -1   2  262.77   10.50 
   0  -1   2  277.97   10.70 
   0  -1   2  286.27   11.70 
   0  -1   2  260.77   10.50 
   0  -1   2  252.67   11.00 
  -1   1  -2  181.98    8.40 
  -1   1  -2  167.88    7.00 
  -1   1  -2  175.48    6.90 
   1  -1   2  169.08    6.90 
   1  -1   2  159.08    8.20 
   1  -1   2  188.38    8.40 
   1  -1   2  185.98    7.00 
  -2   1  -2   29.00    3.30 
  -2   1  -2   36.10    3.40 
   2  -1   2   26.40    3.40 
  -3   1  -2    1.10    1.00 
  -3   1  -2    2.00    1.30 
   3  -1   2    1.50    1.30 
  -4   1  -2  900.61   34.30 
   4  -1   2  712.83   31.40 
  -5   1  -2    5.90    2.70 
  -6   1  -2   11.30    3.60 
  -7   1  -2   -0.60    2.20 
  -8   1  -2   -0.80    2.30 
  -9   1  -2   29.50    6.80 
 -10   1  -2   15.30    5.50 
  12   0  -2    1.80    3.10 
  12   0  -2    4.60    3.40 
 -12   0   2    3.80    3.40 
 -12   0   2    6.10    3.50 
 -12   0   2    1.00    3.60 
 -12   0   2    1.10    3.00 
  11   0  -2   72.89    7.80 
  11   0  -2   70.29    8.30 
 -11   0   2   76.99    8.30 
 -11   0   2   79.79    8.10 
 -11   0   2   77.49    8.90 
 -11   0   2   86.59    8.90 
  10   0  -2   65.69    6.70 
  10   0  -2   60.59    7.40 
 -10   0   2   70.29    7.60 
 -10   0   2   77.79    8.10 
 -10   0   2   69.09    8.10 
 -10   0   2   70.59    8.00 
   9   0  -2   32.70    5.10 
   9   0  -2   29.40    4.60 
   9   0  -2   30.80    4.80 
   9   0  -2   34.60    5.50 
  -9   0   2   40.10    6.00 
  -9   0   2   35.20    5.50 
  -9   0   2   29.00    4.70 
  -9   0   2   34.20    6.90 
   8   0  -2    0.40    1.70 
   8   0  -2   -2.20    1.40 
   8   0  -2    1.20    1.50 
   8   0  -2    2.90    2.10 
  -8   0   2    2.80    1.10 
  -8   0   2    0.40    1.40 
  -8   0   2    0.00    1.90 
  -8   0   2   -1.80    1.50 
   7   0  -2   -0.40    1.60 
   7   0  -2   -0.40    1.70 
   7   0  -2    1.00    1.20 
   7   0  -2   -0.50    1.50 
  -7   0   2   -0.20    1.30 
  -7   0   2    0.60    1.30 
  -7   0   2    0.90    1.40 
  -7   0   2   -1.70    1.60 
   6   0  -2    1.30    1.60 
   6   0  -2   -1.80    1.40 
   6   0  -2    1.40    1.80 
  -6   0   2    0.60    1.00 
  -6   0   2    0.40    1.60 
  -6   0   2    1.60    1.50 
  -6   0   2    0.10    1.50 
   5   0  -2  471.65   21.10 
   5   0  -2  476.55   20.50 
   5   0  -2  511.95   21.10 
   5   0  -2  486.45   21.00 
  -5   0   2  492.65   21.40 
  -5   0   2  469.55   20.80 
  -5   0   2  494.35   24.50 
  -5   0   2  508.65   21.00 
   4   0  -2  558.34   19.60 
   4   0  -2  483.35   20.90 
   4   0  -2  463.45   20.20 
   4   0  -2  487.35   20.70 
   4   0  -2  507.85   20.60 
  -4   0   2  489.95   21.00 
  -4   0   2  498.35   20.60 
  -4   0   2  511.55   20.70 
  -4   0   2  483.25   21.00 
   3   0  -2   51.39    4.30 
   3   0  -2   53.69    4.20 
   3   0  -2   51.79    4.00 
   3   0  -2   57.69    4.10 
  -3   0   2   55.39    4.20 
  -3   0   2   53.09    4.30 
  -3   0   2   49.70    3.90 
  -3   0   2   53.89    4.40 
   2   0  -2    9.20    1.80 
   2   0  -2   10.50    1.90 
   2   0  -2    9.40    1.60 
   2   0  -2   10.30    1.60 
  -2   0   2   12.60    1.80 
  -2   0   2    9.70    1.80 
  -2   0   2   10.00    1.90 
  -2   0   2    9.20    1.60 
  -2   0   2    8.20    1.60 
   1   0  -2    2.80    0.90 
   1   0  -2    1.70    0.80 
   1   0  -2    1.40    0.80 
   1   0  -2    2.20    1.00 
   1   0  -2    2.30    0.80 
  -1   0   2    1.60    0.70 
  -1   0   2    2.50    1.00 
  -1   0   2    1.20    0.90 
  -1   0   2    2.60    0.80 
  -1   0   2    2.30    0.90 
  -1   0   2    2.20    0.90 
   0   0  -2  897.31   32.20 
   0   0  -2  877.11   32.40 
   0   0  -2  856.51   31.30 
   0   0  -2  809.52   31.10 
   0   0  -2  857.81   31.30 
   0   0  -2  951.40   32.20 
   0   0  -2  853.61   31.10 
   0   0   2  841.32   31.10 
   0   0   2  817.52   31.10 
   0   0   2  894.71   31.30 
   0   0   2  854.11   31.60 
   0   0   2  997.70   32.30 
   0   0   2  877.61   32.40 
  -1   0  -2   87.69    5.40 
  -1   0  -2   87.29    4.90 
  -1   0  -2   87.89    5.70 
   1   0   2   92.89    6.00 
   1   0   2   90.39    5.60 
  -2   0  -2    2.80    1.60 
  -2   0  -2    2.90    1.40 
  -2   0  -2    3.40    1.10 
   2   0   2    3.50    1.60 
   2   0   2    4.60    1.80 
  -3   0  -2   16.90    2.90 
  -3   0  -2   19.70    3.60 
   3   0   2   22.80    4.10 
   3   0   2   14.10    2.90 
  -4   0  -2   10.10    3.10 
   4   0   2   14.30    4.10 
  -5   0  -2   57.99    7.30 
   5   0   2   79.29    8.20 
  -6   0  -2   21.90    5.10 
   6   0   2   23.70    5.60 
  -7   0  -2   46.60    7.90 
  -8   0  -2    8.50    4.40 
  -9   0  -2    1.80    2.50 
  13  -1  -2   29.70    6.00 
  13  -1  -2   32.90    5.40 
 -13   1   2   33.20    6.10 
  12  -1  -2    7.90    3.60 
  12  -1  -2   -3.40    2.60 
 -12   1   2   -3.90    2.50 
 -12   1   2   -0.20    3.30 
 -12   1   2    1.70    3.00 
 -12   1   2    3.70    2.80 
  11  -1  -2    0.40    2.50 
  11  -1  -2   -0.40    2.80 
  11  -1  -2    1.00    2.50 
 -11   1   2    0.80    2.80 
 -11   1   2    3.50    2.50 
 -11   1   2    0.80    2.60 
 -11   1   2    0.20    2.70 
  10  -1  -2    9.10    3.20 
  10  -1  -2   11.40    3.30 
  10  -1  -2    8.40    3.20 
  10  -1  -2   15.20    4.00 
 -10   1   2   10.50    3.50 
 -10   1   2    7.40    3.40 
 -10   1   2   11.60    3.10 
 -10   1   2   13.50    3.70 
   9  -1  -2  110.09    8.80 
   9  -1  -2  115.59    9.60 
   9  -1  -2  115.89    8.90 
   9  -1  -2  102.69   10.90 
  -9   1   2  119.39    9.80 
  -9   1   2  120.19    9.20 
  -9   1   2  113.69    9.20 
  -9   1   2  116.19    9.50 
   8  -1  -2    2.40    2.00 
   8  -1  -2    1.00    1.80 
   8  -1  -2    1.60    1.60 
   8  -1  -2    1.90    2.00 
  -8   1   2    0.80    1.70 
  -8   1   2   -0.80    2.10 
  -8   1   2   -1.00    1.80 
  -8   1   2   -2.30    1.80 
   7  -1  -2  112.79    8.10 
   7  -1  -2  129.19    8.30 
   7  -1  -2  122.99    8.80 
   7  -1  -2  105.49    8.10 
  -7   1   2  122.69    8.90 
  -7   1   2  119.09    8.50 
  -7   1   2  115.49    9.00 
  -7   1   2  116.19    8.60 
   6  -1  -2  126.39    8.60 
   6  -1  -2  128.39    8.60 
   6  -1  -2  140.29    8.60 
   6  -1  -2  143.99    8.40 
  -6   1   2  120.29    8.30 
  -6   1   2  131.29    8.40 
  -6   1   2  111.39    8.40 
  -6   1   2  119.39    8.40 
   5  -1  -2   96.39    6.70 
   5  -1  -2   96.59    6.40 
   5  -1  -2   98.59    6.60 
   5  -1  -2   97.09    6.90 
  -5   1   2   93.39    7.70 
  -5   1   2   90.59    6.80 
  -5   1   2   84.99    6.60 
  -5   1   2   95.49    6.50 
   4  -1  -2  333.97   15.10 
   4  -1  -2  334.17   15.50 
   4  -1  -2  368.56   15.60 
   4  -1  -2  359.86   15.80 
  -4   1   2  344.17   15.20 
  -4   1   2  337.67   15.70 
  -4   1   2  353.26   15.80 
  -4   1   2  359.16   15.60 
   3  -1  -2  267.17   11.70 
   3  -1  -2  246.18   11.80 
   3  -1  -2  280.77   11.90 
   3  -1  -2  243.18   11.80 
  -3   1   2  284.37   12.00 
  -3   1   2  240.18   11.80 
  -3   1   2  264.37   11.70 
  -3   1   2  251.67   12.00 
   2  -1  -2 1165.78   40.60 
   2  -1  -2 1097.99   40.80 
   2  -1  -2 1100.29   40.70 
   2  -1  -2 1109.39   40.30 
  -2   1   2 1074.99   40.60 
  -2   1   2 1133.79   40.90 
  -2   1   2 1096.09   40.40 
  -2   1   2 1100.79   40.60 
  -2   1   2 1062.89   40.70 
   1  -1  -2   80.79    4.30 
   1  -1  -2   80.79    4.40 
   1  -1  -2   80.09    4.20 
   1  -1  -2   76.09    4.30 
   1  -1  -2   71.89    4.10 
  -1   1   2   81.19    4.40 
  -1   1   2   74.09    4.30 
  -1   1   2   72.19    4.20 
  -1   1   2   73.99    4.40 
  -1   1   2   73.79    4.20 
   0  -1  -2  100.89    4.50 
   0  -1  -2   75.89    5.40 
   0  -1  -2   93.79    4.30 
   0  -1  -2   96.59    5.60 
   0  -1  -2   94.99    4.50 
   0   1   2   92.99    4.40 
   0   1   2   94.39    4.30 
   0   1   2   92.99    5.80 
  -1  -1  -2   49.60    3.80 
  -1  -1  -2   45.50    4.10 
  -1  -1  -2   41.50    4.40 
  -2  -1  -2   29.10    4.20 
  -2  -1  -2   31.40    3.70 
  -2  -1  -2   30.50    3.10 
   2   1   2   39.20    4.60 
  -3  -1  -2   31.30    4.90 
  -3  -1  -2   20.80    3.60 
  -3  -1  -2   25.60    3.00 
   3   1   2   28.80    4.80 
  -4  -1  -2  369.76   19.80 
  -4  -1  -2  348.97   15.50 
  -4  -1  -2  331.27   16.70 
   4   1   2  431.46   20.50 
  -5  -1  -2    0.40    2.10 
  -5  -1  -2   -0.40    2.00 
   5   1   2    2.10    2.40 
  -6  -1  -2   34.60    7.10 
   6   1   2   53.99    7.80 
  -7  -1  -2   41.40    8.00 
   7   1   2   49.40    8.60 
  -8  -1  -2   22.00    5.80 
   8   1   2   30.00    7.00 
  13  -2  -2   -5.60    3.80 
 -13   2   2    1.50    3.60 
 -13   2   2   -3.30    3.00 
 -13   2   2   -5.30    3.60 
 -13   2   2    0.40    4.50 
  12  -2  -2   34.30    6.80 
  12  -2  -2   43.80    6.30 
 -12   2   2   31.10    6.10 
 -12   2   2   38.80    6.40 
 -12   2   2   38.30    6.50 
 -12   2   2   42.80    7.10 
  11  -2  -2   61.49    7.40 
  11  -2  -2   64.89    7.20 
  11  -2  -2   56.59    7.60 
 -11   2   2   69.29    8.00 
 -11   2   2   70.69    8.40 
 -11   2   2   84.59    8.50 
 -11   2   2   66.59    8.10 
  10  -2  -2    9.70    3.60 
  10  -2  -2    7.90    2.80 
  10  -2  -2    5.80    3.00 
 -10   2   2   11.70    3.50 
 -10   2   2    4.30    3.00 
 -10   2   2    8.10    4.30 
   9  -2  -2   76.69    7.20 
   9  -2  -2   80.59    7.90 
   9  -2  -2   70.59    7.30 
   9  -2  -2   90.39    7.40 
  -9   2   2   70.79    7.20 
  -9   2   2   77.49    7.50 
  -9   2   2   81.29    8.00 
  -9   2   2   66.29    7.60 
   8  -2  -2  415.76   20.60 
   8  -2  -2  400.56   19.90 
   8  -2  -2  427.66   20.90 
   8  -2  -2  456.15   20.70 
  -8   2   2  429.56   20.70 
  -8   2   2  410.66   20.80 
  -8   2   2  406.96   20.90 
  -8   2   2  416.26   20.30 
   7  -2  -2  464.65   22.00 
   7  -2  -2  466.05   22.00 
   7  -2  -2  490.35   21.70 
   7  -2  -2  505.95   21.30 
  -7   2   2  453.75   22.10 
  -7   2   2  470.35   22.30 
  -7   2   2  465.75   21.90 
  -7   2   2  478.55   21.60 
   6  -2  -2 1589.24   59.09 
   6  -2  -2 1607.94   59.79 
   6  -2  -2 1673.83   58.89 
   6  -2  -2 1586.74   59.59 
  -6   2   2 1480.55   59.39 
  -6   2   2 1526.75   59.79 
  -6   2   2 1570.54   58.89 
  -6   2   2 1492.75   59.39 
   5  -2  -2  203.68   11.00 
   5  -2  -2  210.58   10.60 
   5  -2  -2  202.08   10.80 
   5  -2  -2  205.68   11.20 
  -5   2   2  199.18   10.60 
  -5   2   2  199.88   11.30 
  -5   2   2  195.08   11.00 
  -5   2   2  183.08   11.50 
   4  -2  -2  114.09    6.90 
   4  -2  -2  102.49    6.90 
   4  -2  -2  106.89    6.90 
   4  -2  -2   92.29    6.30 
  -4   2   2  107.19    6.90 
  -4   2   2  112.89    7.00 
  -4   2   2   97.49    6.50 
  -4   2   2   92.79    6.70 
   3  -2  -2   74.59    5.50 
   3  -2  -2   82.89    5.40 
   3  -2  -2   89.79    5.80 
   3  -2  -2   91.99    5.70 
  -3   2   2   82.29    5.90 
  -3   2   2   82.69    5.30 
  -3   2   2   83.69    5.70 
  -3   2   2   77.29    5.50 
   2  -2  -2  107.29    6.30 
   2  -2  -2  101.29    6.00 
   2  -2  -2  100.89    5.80 
   2  -2  -2  104.19    5.70 
   2  -2  -2  112.29    6.30 
  -2   2   2   92.19    5.50 
  -2   2   2  100.29    5.90 
  -2   2   2   92.39    5.80 
  -2   2   2   99.99    6.00 
   1  -2  -2  297.97   12.20 
   1  -2  -2  317.97   13.60 
   1  -2  -2  321.57   12.80 
   1  -2  -2  297.87   12.70 
   1  -2  -2  315.77   12.70 
  -1   2   2  282.17   12.50 
  -1   2   2  299.47   12.50 
  -1   2   2  291.57   12.30 
  -1   2   2  287.97   12.60 
   0  -2  -2  259.97   10.60 
   0  -2  -2  263.07   10.90 
   0  -2  -2  254.17   10.80 
   0  -2  -2  276.57   11.00 
   0  -2  -2  271.67   12.40 
   0   2   2  267.87   12.40 
   0   2   2  255.97   10.60 
   0   2   2  275.67   13.00 
   0   2   2  254.57   10.90 
  -1  -2  -2  135.29    7.90 
   1   2   2  154.38    9.60 
   1   2   2  143.39    8.20 
  -2  -2  -2    6.50    2.60 
  -2  -2  -2    5.60    1.60 
   2   2   2   10.40    3.00 
   2   2   2    6.60    1.80 
  -3  -2  -2  234.48   11.50 
  -3  -2  -2  193.18   13.60 
  -3  -2  -2  233.38   12.30 
   3   2   2  263.37   14.80 
   3   2   2  236.28   12.00 
  -4  -2  -2    5.20    2.80 
  -4  -2  -2    4.80    1.70 
  -4  -2  -2    5.90    2.50 
   4   2   2    8.20    3.10 
   4   2   2    5.20    2.10 
  -5  -2  -2   89.29    6.50 
  -5  -2  -2   72.89    8.80 
   5   2   2   91.39    9.60 
   6   2   2   -0.80    2.40 
   7   2   2   11.40    4.90 
   8   2   2   49.10    9.10 
   9   2   2   10.20    6.00 
  13  -3  -2   -4.70    4.70 
  13  -3  -2   -6.20    3.40 
 -13   3   2    1.90    3.20 
 -13   3   2    2.30    3.90 
 -13   3   2   -1.00    4.10 
  12  -3  -2    0.70    3.20 
  12  -3  -2   -1.50    2.50 
 -12   3   2    2.10    3.50 
 -12   3   2   -5.50    2.50 
 -12   3   2    8.70    2.80 
 -12   3   2    1.80    2.60 
  11  -3  -2   33.90    5.40 
  11  -3  -2   27.70    5.00 
  11  -3  -2   22.40    5.00 
 -11   3   2   37.20    6.10 
 -11   3   2   25.00    5.20 
 -11   3   2   22.50    5.40 
 -11   3   2   25.70    5.80 
  10  -3  -2  228.18   13.60 
  10  -3  -2  173.78   18.10 
  10  -3  -2  222.48   14.30 
  10  -3  -2  230.68   16.30 
 -10   3   2  247.18   15.50 
 -10   3   2  227.88   14.40 
 -10   3   2  235.08   17.10 
   9  -3  -2    5.20    2.60 
   9  -3  -2    3.30    1.80 
   9  -3  -2    2.80    2.80 
   9  -3  -2    6.40    2.50 
  -9   3   2    3.70    2.30 
  -9   3   2    4.30    1.70 
  -9   3   2    7.40    3.80 
  -9   3   2    2.20    2.10 
   8  -3  -2   17.60    3.90 
   8  -3  -2   10.60    2.90 
   8  -3  -2   10.10    2.40 
   8  -3  -2   15.10    3.90 
  -8   3   2   16.40    3.90 
  -8   3   2   11.90    3.50 
  -8   3   2   15.70    3.50 
  -8   3   2   13.90    3.20 
   7  -3  -2   57.69    5.80 
   7  -3  -2   68.99    6.20 
   7  -3  -2   65.59    6.50 
   7  -3  -2   64.69    6.60 
  -7   3   2   67.39    6.50 
  -7   3   2   64.79    6.70 
  -7   3   2   58.39    6.20 
  -7   3   2   62.99    6.20 
   6  -3  -2  284.77   17.90 
   6  -3  -2  314.07   15.80 
   6  -3  -2  317.67   15.90 
   6  -3  -2  319.47   19.30 
  -6   3   2  301.97   15.70 
  -6   3   2  303.17   16.00 
  -6   3   2  303.67   15.80 
  -6   3   2  301.17   15.10 
   5  -3  -2  391.76   18.10 
   5  -3  -2  385.26   18.40 
   5  -3  -2  395.36   17.80 
   5  -3  -2  416.56   17.10 
   5  -3  -2  414.66   18.60 
  -5   3   2  373.76   18.60 
  -5   3   2  392.26   18.60 
  -5   3   2  405.96   17.90 
  -5   3   2  406.36   18.60 
   4  -3  -2  231.68   11.90 
   4  -3  -2  277.77   12.20 
   4  -3  -2  282.97   12.90 
   4  -3  -2  243.48   12.60 
   4  -3  -2  265.87   12.80 
  -4   3   2  230.68   12.30 
  -4   3   2  232.18   12.60 
  -4   3   2  232.68   12.50 
  -4   3   2  240.78   12.00 
   3  -3  -2   -0.80    0.70 
   3  -3  -2    0.60    0.90 
   3  -3  -2    0.80    1.10 
   3  -3  -2   -0.20    0.60 
   3  -3  -2    0.90    1.20 
  -3   3   2   -1.00    0.70 
  -3   3   2    0.50    0.90 
  -3   3   2    0.90    1.20 
  -3   3   2    0.00    0.90 
   2  -3  -2   -0.40    0.90 
   2  -3  -2    0.30    0.80 
   2  -3  -2   -0.10    0.90 
   2  -3  -2   -0.10    0.70 
   2  -3  -2   -0.80    0.70 
  -2   3   2    1.00    0.80 
  -2   3   2    1.20    1.00 
  -2   3   2    1.10    0.90 
  -2   3   2   -0.60    0.90 
   1  -3  -2   37.10    3.30 
   1  -3  -2   36.20    4.00 
   1  -3  -2   38.30    3.50 
   1  -3  -2   40.20    3.20 
   1  -3  -2   37.10    3.40 
  -1   3   2   36.30    3.10 
  -1   3   2   36.10    3.40 
  -1   3   2   40.50    3.50 
  -1   3   2   36.40    3.30 
  -1   3   2   37.20    4.20 
   0  -3  -2  712.93   27.10 
   0  -3  -2  739.33   27.40 
   0  -3  -2  727.03   26.90 
   0  -3  -2  767.92   29.30 
   0  -3  -2  691.33   27.20 
   0   3   2  705.83   27.20 
   0   3   2  709.93   27.10 
   0   3   2  741.43   29.20 
   0   3   2  689.53   27.00 
   0   3   2  704.83   30.10 
   0   3   2  706.63   26.80 
  -1  -3  -2  626.64   25.00 
  -1  -3  -2  590.64   22.60 
  -1  -3  -2  589.54   22.30 
   1   3   2  589.14   22.60 
   1   3   2  541.25   26.30 
   1   3   2  611.24   25.10 
  -2  -3  -2    1.10    1.20 
   2   3   2    2.00    2.30 
   2   3   2    1.50    1.30 
  -3  -3  -2    9.10    2.00 
   3   3   2    8.90    2.40 
   3   3   2    8.00    3.50 
  -4  -3  -2   -0.20    1.10 
  -4  -3  -2    1.20    2.20 
   4   3   2    1.70    2.90 
  -5  -3  -2   45.30    5.00 
   5   3   2   39.60    5.60 
   5   3   2   41.50    7.30 
  -6  -3  -2   47.20    5.20 
   6   3   2   48.20    8.50 
  -7  -3  -2    3.90    2.40 
   7   3   2    1.70    3.60 
   8   3   2   23.30    6.90 
   9   3   2   -1.30    4.10 
  13  -4  -2   -3.10    3.50 
  13  -4  -2   -2.10    3.40 
 -13   4   2   -1.70    3.90 
 -13   4   2    0.70    2.90 
 -13   4   2   -5.90    3.80 
 -13   4   2   -1.20    3.40 
  12  -4  -2   -1.00    2.90 
  12  -4  -2   -0.20    2.80 
 -12   4   2    0.30    3.10 
 -12   4   2   -0.90    3.30 
 -12   4   2    8.30    3.20 
 -12   4   2   -3.30    3.80 
  11  -4  -2   -1.60    2.40 
  11  -4  -2   -5.30    2.90 
  11  -4  -2    1.80    4.00 
  11  -4  -2   -3.80    2.50 
 -11   4   2   -0.80    2.20 
 -11   4   2   -2.30    2.50 
 -11   4   2   -0.30    2.40 
 -11   4   2    0.60    2.60 
  10  -4  -2   24.70    4.50 
  10  -4  -2   25.60    4.80 
  10  -4  -2   24.70    4.50 
 -10   4   2   26.90    5.30 
 -10   4   2   24.20    5.50 
 -10   4   2   25.70    4.70 
 -10   4   2   24.60    5.30 
   9  -4  -2  184.18   12.90 
   9  -4  -2  185.38   12.10 
   9  -4  -2  169.78   12.30 
   9  -4  -2  181.68   12.20 
  -9   4   2  205.88   13.20 
  -9   4   2  190.38   12.30 
  -9   4   2  188.98   12.90 
  -9   4   2  193.78   13.40 
   8  -4  -2  241.88   14.80 
   8  -4  -2  253.77   14.00 
   8  -4  -2  259.07   14.90 
   8  -4  -2  246.68   14.20 
  -8   4   2  251.67   15.20 
  -8   4   2  245.58   14.70 
  -8   4   2  254.67   14.30 
  -8   4   2  245.58   14.80 
   7  -4  -2  244.78   13.80 
   7  -4  -2  258.67   14.70 
   7  -4  -2  264.37   15.00 
   7  -4  -2  255.17   14.10 
  -7   4   2  273.07   15.10 
  -7   4   2  250.47   14.00 
  -7   4   2  260.97   15.20 
  -7   4   2  265.77   14.80 
   6  -4  -2  214.88   11.80 
   6  -4  -2  204.88   10.60 
   6  -4  -2  228.38   12.70 
   6  -4  -2  194.78   11.70 
   6  -4  -2  189.28   12.10 
  -6   4   2  221.68   12.80 
  -6   4   2  209.08   12.40 
  -6   4   2  210.38   11.80 
  -6   4   2  205.98   12.40 
   5  -4  -2   48.40    4.50 
   5  -4  -2   54.99    5.50 
   5  -4  -2   47.50    5.10 
   5  -4  -2   53.79    5.00 
   5  -4  -2   45.40    5.20 
  -5   4   2   50.89    5.30 
  -5   4   2   46.90    5.20 
  -5   4   2   52.19    5.40 
  -5   4   2   45.30    4.90 
   4  -4  -2  149.29    8.80 
   4  -4  -2  143.89    9.00 
   4  -4  -2  140.79    9.00 
   4  -4  -2  161.58    9.30 
   4  -4  -2  139.39    9.10 
  -4   4   2  154.68    9.20 
  -4   4   2  143.49    9.20 
  -4   4   2  150.68    9.20 
  -4   4   2  144.69    8.60 
   3  -4  -2  360.16   16.40 
   3  -4  -2  357.06   16.50 
   3  -4  -2  347.97   16.00 
   3  -4  -2  342.67   16.20 
   3  -4  -2  347.67   16.30 
  -3   4   2  361.56   16.40 
  -3   4   2  344.27   15.60 
  -3   4   2  337.57   16.20 
  -3   4   2  366.76   16.30 
   2  -4  -2  365.36   16.90 
   2  -4  -2  363.66   16.30 
   2  -4  -2  361.26   16.30 
   2  -4  -2  369.26   16.10 
   2  -4  -2  370.56   15.70 
  -2   4   2  364.66   16.10 
  -2   4   2  348.17   15.50 
  -2   4   2  343.67   16.00 
  -2   4   2  360.56   17.00 
  -2   4   2  367.36   16.20 
   1  -4  -2  872.41   33.90 
   1  -4  -2  842.42   32.70 
   1  -4  -2  837.42   32.00 
   1  -4  -2  913.31   36.70 
   1  -4  -2  828.02   32.40 
  -1   4   2  845.32   32.00 
  -1   4   2  797.22   32.30 
  -1   4   2  850.21   34.20 
  -1   4   2  809.72   32.40 
  -1   4   2  841.22   32.60 
   0  -4  -2   -0.10    0.80 
   0  -4  -2    0.20    0.90 
   0  -4  -2    0.80    1.30 
   0  -4  -2   -1.00    0.90 
   0  -4  -2    0.40    1.00 
   0   4   2   -0.10    0.90 
   0   4   2    0.30    0.70 
   0   4   2   -0.90    1.10 
   0   4   2    0.50    1.00 
   0   4   2    0.20    1.90 
   0   4   2   -0.30    1.00 
  -1  -4  -2  117.09    7.00 
  -1  -4  -2  111.09    6.60 
  -1  -4  -2  114.09    6.60 
  -1  -4  -2  110.19    7.90 
  -1  -4  -2  105.59    6.30 
   1   4   2  132.49   10.20 
   1   4   2  117.79    6.60 
   1   4   2  108.69    6.40 
   1   4   2  112.89    8.20 
   1   4   2  107.19    6.00 
   1   4   2  112.59    6.50 
  -2  -4  -2  113.39    8.20 
  -2  -4  -2  132.29    6.70 
   2   4   2  123.39    6.30 
   2   4   2  121.49    8.80 
   2   4   2  112.79   10.40 
   2   4   2  123.49    6.80 
  -3  -4  -2   80.89    6.90 
   3   4   2   85.49    9.70 
  -4  -4  -2   69.19    7.90 
  -4  -4  -2   67.39    6.80 
   4   4   2   78.09    7.70 
   4   4   2   84.89   10.00 
  -5  -4  -2    5.20    3.00 
  -5  -4  -2    4.00    2.20 
   5   4   2   -1.60    3.10 
   5   4   2    1.80    2.50 
  -6  -4  -2   58.89    6.50 
  -6  -4  -2   55.79    7.20 
   6   4   2   63.29   14.80 
  -7  -4  -2   30.20    5.30 
  -7  -4  -2   29.90    4.90 
   7   4   2   21.00    6.40 
  -8  -4  -2   18.70    4.70 
   8   4   2   10.00    5.50 
  -9  -4  -2   18.90    5.60 
   9   4   2   14.00    6.70 
  13  -5  -2   66.39    9.60 
  13  -5  -2   61.59    9.40 
 -13   5   2   49.10    8.20 
 -13   5   2   76.79   10.40 
 -13   5   2   73.99   10.80 
 -13   5   2   68.09    9.90 
  12  -5  -2   14.60    3.90 
  12  -5  -2   14.00    5.10 
 -12   5   2   12.80    3.90 
 -12   5   2   12.80    4.00 
 -12   5   2   14.90    4.30 
 -12   5   2   21.00    5.40 
  11  -5  -2    4.80    2.80 
  11  -5  -2    2.50    3.40 
  11  -5  -2    5.50    3.60 
 -11   5   2    4.40    2.90 
 -11   5   2    9.80    3.60 
 -11   5   2    6.20    3.20 
 -11   5   2    3.70    3.80 
  10  -5  -2   28.10    4.30 
  10  -5  -2   13.80    3.80 
  10  -5  -2   21.00    4.20 
 -10   5   2   18.90    4.40 
 -10   5   2   18.20    4.90 
 -10   5   2   17.30    4.10 
 -10   5   2   20.60    4.70 
   9  -5  -2   50.69    6.20 
   9  -5  -2   46.60    6.50 
   9  -5  -2   39.90    6.30 
   9  -5  -2   40.90    6.50 
  -9   5   2   41.60    6.40 
  -9   5   2   46.50    6.50 
  -9   5   2   42.50    6.80 
  -9   5   2   47.80    7.20 
   8  -5  -2  173.68   11.90 
   8  -5  -2  182.88   12.60 
   8  -5  -2  181.38   11.60 
   8  -5  -2  182.28   12.40 
  -8   5   2  177.98   12.30 
  -8   5   2  190.88   12.60 
  -8   5   2  203.88   13.00 
  -8   5   2  175.48   11.80 
   7  -5  -2  294.57   14.30 
   7  -5  -2  284.27   15.90 
   7  -5  -2  300.07   16.80 
   7  -5  -2  305.17   15.80 
   7  -5  -2  311.07   16.60 
  -7   5   2  296.27   16.50 
  -7   5   2  324.27   17.40 
  -7   5   2  294.87   16.50 
  -7   5   2  280.37   15.40 
   6  -5  -2   32.00    4.70 
   6  -5  -2   31.90    4.80 
   6  -5  -2   29.90    4.60 
   6  -5  -2   36.30    5.60 
   6  -5  -2   35.60    3.60 
  -6   5   2   28.10    4.40 
  -6   5   2   34.40    5.10 
  -6   5   2   30.20    5.10 
  -6   5   2   32.60    4.70 
   5  -5  -2  156.58   10.00 
   5  -5  -2  167.88   11.80 
   5  -5  -2  154.58    9.60 
   5  -5  -2  156.68   10.40 
   5  -5  -2  160.38   10.90 
  -5   5   2  153.48   10.20 
  -5   5   2  158.18   11.10 
  -5   5   2  158.58   10.50 
  -5   5   2  161.58   10.40 
   4  -5  -2   53.79    5.40 
   4  -5  -2   45.30    5.00 
   4  -5  -2   42.50    4.60 
   4  -5  -2   50.69    5.90 
   4  -5  -2   46.90    5.30 
  -4   5   2   49.90    5.30 
  -4   5   2   46.70    6.10 
  -4   5   2   46.40    5.30 
  -4   5   2   43.00    4.50 
   3  -5  -2   90.49    6.80 
   3  -5  -2   84.49    6.70 
   3  -5  -2   90.89    6.30 
   3  -5  -2   83.89    6.50 
   3  -5  -2   89.79    7.00 
  -3   5   2   86.59    6.70 
  -3   5   2   81.89    7.10 
  -3   5   2   90.49    6.30 
  -3   5   2   88.09    6.90 
  -3   5   2   88.39    6.80 
   2  -5  -2  329.77   15.20 
   2  -5  -2  302.97   14.90 
   2  -5  -2  317.77   15.90 
   2  -5  -2  301.37   14.60 
   2  -5  -2  305.77   14.20 
  -2   5   2  299.97   14.70 
  -2   5   2  305.97   15.80 
  -2   5   2  303.57   14.60 
  -2   5   2  304.97   14.20 
   1  -5  -2  233.28   13.00 
   1  -5  -2  225.28   11.70 
   1  -5  -2  221.08   11.80 
   1  -5  -2  240.38   11.60 
   1  -5  -2  231.38   11.20 
  -1   5   2  230.98   11.60 
  -1   5   2  217.08   11.40 
  -1   5   2  231.48   13.10 
  -1   5   2  230.78   11.20 
  -1   5   2  224.48   11.70 
   0  -5  -2   38.30    4.20 
   0  -5  -2   35.90    4.00 
   0  -5  -2   44.30    4.20 
   0  -5  -2   42.30    5.20 
   0  -5  -2   37.10    4.00 
   0   5   2   41.00    4.10 
   0   5   2   37.40    4.60 
   0   5   2   35.80    3.70 
   0   5   2   43.50    6.70 
  -1  -5  -2   -0.50    1.10 
  -1  -5  -2   -0.80    1.20 
  -1  -5  -2    0.20    1.30 
  -1  -5  -2   -0.60    1.00 
  -1  -5  -2    0.80    1.00 
   1   5   2   -0.40    1.30 
   1   5   2    0.80    1.00 
   1   5   2   -1.20    1.10 
   1   5   2    0.20    2.00 
   1   5   2    0.30    1.10 
   1   5   2   -1.40    1.30 
  -2  -5  -2   -1.40    1.40 
  -2  -5  -2    0.00    1.30 
  -2  -5  -2    0.10    1.10 
  -2  -5  -2    0.80    1.60 
   2   5   2    1.70    2.60 
   2   5   2    0.50    1.20 
   2   5   2    0.60    1.40 
   2   5   2    1.30    1.90 
  -3  -5  -2   11.60    2.70 
   3   5   2   11.80    4.80 
   3   5   2   10.00    2.50 
  -4  -5  -2    7.20    2.50 
   4   5   2    9.40    3.50 
   4   5   2   11.80    4.30 
  -5  -5  -2    6.40    2.60 
   5   5   2    4.40    3.20 
  -6  -5  -2   32.20    5.40 
   6   5   2   22.90    6.00 
   6   5   2   26.40    5.70 
  -7  -5  -2   12.90    3.60 
   7   5   2   10.10    5.60 
  -8  -5  -2    4.20    3.00 
   8   5   2    8.60    6.10 
  13  -6  -2   -0.80    4.20 
  13  -6  -2   -1.60    3.70 
 -13   6   2    3.80    4.40 
 -13   6   2    8.40    4.70 
 -13   6   2   -4.20    4.50 
 -13   6   2   -4.60    3.40 
  12  -6  -2   19.70    5.10 
  12  -6  -2   22.20    5.50 
 -12   6   2   29.80    5.70 
 -12   6   2   30.00    5.50 
 -12   6   2   27.00    5.90 
 -12   6   2   28.60    6.40 
  11  -6  -2   16.80    4.00 
 -11   6   2   28.20    6.10 
 -11   6   2   26.20    5.10 
 -11   6   2   18.70    4.90 
 -11   6   2   31.10    5.10 
  10  -6  -2  176.48   12.30 
  10  -6  -2  151.88   12.40 
  10  -6  -2  188.08   13.90 
 -10   6   2  191.98   14.00 
 -10   6   2  190.38   13.70 
 -10   6   2  151.18   12.90 
 -10   6   2  188.28   12.70 
   9  -6  -2   13.10    3.40 
   9  -6  -2   15.10    4.20 
   9  -6  -2   17.20    4.50 
   9  -6  -2   10.50    3.70 
  -9   6   2    6.30    2.90 
  -9   6   2    6.10    3.50 
  -9   6   2   18.00    4.30 
  -9   6   2   19.10    4.80 
   8  -6  -2    0.00    2.10 
   8  -6  -2   -0.80    2.00 
   8  -6  -2   -1.40    2.30 
   8  -6  -2    1.40    1.80 
   8  -6  -2    2.00    2.10 
  -8   6   2    1.30    2.30 
  -8   6   2    1.80    2.40 
  -8   6   2    1.00    2.30 
  -8   6   2    1.70    2.10 
   7  -6  -2   41.60    5.70 
   7  -6  -2   42.10    5.80 
   7  -6  -2   38.90    6.10 
   7  -6  -2   40.30    5.50 
   7  -6  -2   27.30    4.10 
  -7   6   2   33.60    5.60 
  -7   6   2   37.20    5.30 
  -7   6   2   36.80    5.70 
  -7   6   2   36.50    5.30 
   6  -6  -2   34.20    4.70 
   6  -6  -2   42.40    5.70 
   6  -6  -2   33.10    5.00 
   6  -6  -2   35.80    5.60 
   6  -6  -2   36.80    4.40 
  -6   6   2   32.40    4.90 
  -6   6   2   38.60    5.50 
  -6   6   2   38.80    5.00 
  -6   6   2   30.10    4.80 
   5  -6  -2  173.98   11.50 
   5  -6  -2  176.98   11.60 
   5  -6  -2  184.18   11.00 
   5  -6  -2  168.18   11.30 
   5  -6  -2  194.48   11.20 
  -5   6   2  191.78   11.90 
  -5   6   2  183.28   11.50 
  -5   6   2  182.68   11.90 
  -5   6   2  165.48   10.60 
   4  -6  -2   36.70    5.20 
   4  -6  -2   29.80    4.80 
   4  -6  -2   37.10    4.90 
   4  -6  -2   33.30    4.40 
   4  -6  -2   31.50    4.90 
  -4   6   2   24.20    5.10 
  -4   6   2   33.10    4.80 
  -4   6   2   43.70    6.10 
  -4   6   2   27.20    4.10 
  -4   6   2   31.00    4.50 
   3  -6  -2    1.60    1.20 
   3  -6  -2    0.00    1.20 
   3  -6  -2    0.60    1.30 
   3  -6  -2    1.60    1.60 
  -3   6   2    1.50    1.50 
  -3   6   2    0.80    1.50 
  -3   6   2    2.30    1.50 
  -3   6   2    1.70    1.60 
   2  -6  -2    4.90    1.90 
   2  -6  -2    4.10    1.40 
   2  -6  -2    1.20    1.40 
   2  -6  -2    2.80    1.60 
   2  -6  -2    2.40    1.70 
  -2   6   2    2.30    1.50 
  -2   6   2    3.50    1.60 
  -2   6   2    2.70    1.60 
  -2   6   2    2.80    1.80 
  -2   6   2    6.00    2.10 
   1  -6  -2    4.30    2.00 
   1  -6  -2    4.60    2.20 
   1  -6  -2    2.70    1.60 
   1  -6  -2    2.90    1.60 
  -1   6   2    4.90    1.90 
  -1   6   2    2.80    1.40 
  -1   6   2    2.30    1.60 
  -1   6   2    5.50    2.20 
  -1   6   2    0.60    1.50 
   0  -6  -2   56.89    5.00 
   0  -6  -2   53.49    5.40 
   0  -6  -2   49.20    5.20 
   0  -6  -2   56.39    6.20 
   0  -6  -2   46.80    4.90 
   0   6   2   54.69    5.20 
   0   6   2   59.99    8.30 
   0   6   2   57.09    5.00 
   0   6   2   47.90    6.40 
   0   6   2   64.39    5.60 
  -1  -6  -2   13.70    2.50 
  -1  -6  -2   21.20    3.20 
  -1  -6  -2   18.20    3.00 
  -1  -6  -2   16.70    2.90 
  -1  -6  -2   14.80    3.60 
   1   6   2   14.00    4.40 
   1   6   2   18.30    4.20 
   1   6   2   18.80    3.00 
   1   6   2   14.60    2.60 
   1   6   2   18.70    3.20 
   1   6   2   16.50    3.00 
  -2  -6  -2   -0.40    1.10 
  -2  -6  -2    0.20    1.50 
  -2  -6  -2   -0.60    1.70 
  -2  -6  -2   -0.80    1.20 
  -2  -6  -2   -1.00    1.50 
   2   6   2   -1.70    1.50 
   2   6   2    1.50    2.10 
   2   6   2   -2.10    1.20 
   2   6   2   -1.60    2.50 
  -3  -6  -2  160.18    9.40 
  -3  -6  -2  160.88   11.80 
  -3  -6  -2  161.68    9.80 
  -3  -6  -2  166.58    9.50 
   3   6   2  157.18   15.20 
   3   6   2  155.88   12.40 
  -4  -6  -2   31.20    5.30 
   4   6   2   38.90   11.50 
   4   6   2   34.90    6.40 
  -5  -6  -2   29.10    5.10 
   5   6   2   19.70    6.60 
   5   6   2   41.40    6.70 
  -6  -6  -2   24.90    5.80 
  -6  -6  -2   42.70    6.60 
   6   6   2   24.30    6.80 
   6   6   2   20.90    7.20 
  -7  -6  -2    1.30    3.00 
   7   6   2    2.10    4.50 
  13  -7  -2   13.30    4.50 
  13  -7  -2    1.50    4.10 
 -13   7   2   13.00    5.70 
 -13   7   2    9.10    4.10 
 -13   7   2    4.30    6.80 
 -13   7   2    9.80    6.30 
  12  -7  -2   -0.60    3.60 
  12  -7  -2   -4.20    3.20 
 -12   7   2   -3.70    2.70 
 -12   7   2   -0.60    3.80 
 -12   7   2    3.40    3.80 
 -12   7   2   -3.80    4.00 
  11  -7  -2   -3.60    2.70 
  11  -7  -2    0.10    2.20 
 -11   7   2   -2.60    4.90 
 -11   7   2    0.90    2.60 
 -11   7   2    8.80    3.50 
 -11   7   2    0.40    3.00 
  10  -7  -2   16.60    4.60 
  10  -7  -2   29.50    6.70 
  10  -7  -2   23.40    5.10 
  10  -7  -2   22.40    4.40 
 -10   7   2   23.60    4.80 
 -10   7   2   29.10    6.80 
 -10   7   2   23.00    4.80 
 -10   7   2   27.80    5.50 
   9  -7  -2  136.79   11.70 
   9  -7  -2  143.39   11.70 
   9  -7  -2  127.29   11.30 
   9  -7  -2  155.08   11.70 
  -9   7   2  146.29   12.60 
  -9   7   2  138.69   12.00 
  -9   7   2  139.59   10.90 
   8  -7  -2   97.29    9.30 
   8  -7  -2   92.39    8.50 
   8  -7  -2   98.49    9.30 
   8  -7  -2   92.79    7.60 
   8  -7  -2   76.49    8.40 
  -8   7   2  101.69   10.10 
  -8   7   2   96.49    8.70 
  -8   7   2  100.69    9.60 
  -8   7   2   95.89    9.50 
   7  -7  -2    4.90    2.70 
   7  -7  -2    5.00    2.60 
   7  -7  -2    4.90    2.20 
   7  -7  -2    2.10    2.30 
   7  -7  -2    9.40    3.70 
  -7   7   2    4.20    2.70 
  -7   7   2    4.30    2.50 
  -7   7   2    1.60    2.60 
  -7   7   2    3.80    2.70 
   6  -7  -2    1.20    1.70 
   6  -7  -2    0.50    2.10 
   6  -7  -2    4.70    2.30 
   6  -7  -2    2.30    1.30 
   6  -7  -2    2.40    2.80 
  -6   7   2    0.20    2.20 
  -6   7   2   -1.00    2.10 
  -6   7   2    0.10    2.40 
  -6   7   2    5.80    2.80 
   5  -7  -2  304.57   17.00 
   5  -7  -2  317.77   16.40 
   5  -7  -2  305.97   16.50 
   5  -7  -2  311.57   16.70 
   5  -7  -2  310.07   17.30 
  -5   7   2  273.17   15.60 
  -5   7   2  321.17   17.30 
  -5   7   2  298.97   17.00 
   4  -7  -2   53.29    5.80 
   4  -7  -2   65.99    6.70 
   4  -7  -2   56.09    6.40 
   4  -7  -2   47.60    5.90 
   4  -7  -2   53.99    9.20 
  -4   7   2   47.50    5.70 
  -4   7   2   59.19    6.30 
  -4   7   2   58.49    7.10 
  -4   7   2   55.09    6.60 
   3  -7  -2  136.59   10.20 
   3  -7  -2  137.29    9.20 
   3  -7  -2  138.69    9.60 
   3  -7  -2  145.29   10.20 
   3  -7  -2  139.49   10.00 
  -3   7   2  138.79   10.80 
  -3   7   2  141.89   10.10 
  -3   7   2  143.29    9.60 
  -3   7   2  138.59    9.30 
  -3   7   2  126.09    9.50 
   2  -7  -2    3.10    2.20 
   2  -7  -2    1.70    2.00 
   2  -7  -2    4.30    2.10 
   2  -7  -2    3.90    2.00 
   2  -7  -2    1.30    1.70 
  -2   7   2    1.00    1.60 
  -2   7   2    3.60    2.00 
  -2   7   2   -0.20    1.60 
  -2   7   2    2.00    2.00 
  -2   7   2    1.50    1.50 
   1  -7  -2   10.00    2.60 
   1  -7  -2    9.70    2.80 
   1  -7  -2    8.70    2.70 
   1  -7  -2   11.40    3.10 
   1  -7  -2    9.40    2.80 
  -1   7   2   10.60    2.80 
  -1   7   2    9.00    2.90 
  -1   7   2   11.70    3.20 
  -1   7   2   14.20    3.70 
  -1   7   2    7.30    2.40 
   0  -7  -2   23.50    3.80 
   0  -7  -2   20.70    4.20 
   0  -7  -2   27.50    4.00 
   0  -7  -2   18.70    3.30 
   0  -7  -2   28.80    4.40 
   0   7   2   22.60    5.80 
   0   7   2   22.60    3.40 
   0   7   2   21.70    4.30 
   0   7   2   20.50    3.70 
   0   7   2   26.30    4.10 
  -1  -7  -2   24.40    4.00 
  -1  -7  -2   16.50    3.70 
  -1  -7  -2   18.30    3.30 
  -1  -7  -2   22.60    3.70 
  -1  -7  -2   16.10    3.10 
   1   7   2   22.50    3.90 
   1   7   2   20.00    4.10 
   1   7   2   22.20    3.20 
   1   7   2   20.70    5.80 
   1   7   2   23.80    3.70 
   1   7   2   29.40    4.30 
  -2  -7  -2   55.29    5.80 
  -2  -7  -2   58.19    5.90 
  -2  -7  -2   47.90    5.30 
  -2  -7  -2   50.29    5.60 
  -2  -7  -2   52.49    6.90 
   2   7   2   57.99    5.30 
   2   7   2   43.30    6.70 
   2   7   2   52.69    5.70 
   2   7   2   51.59    9.60 
  -3  -7  -2    1.50    1.80 
  -3  -7  -2    0.00    1.80 
  -3  -7  -2   -1.70    1.70 
  -3  -7  -2    0.00    2.40 
   3   7   2    1.60    1.60 
   3   7   2    0.00    3.30 
   3   7   2   -6.60    3.00 
   4   7   2   -0.20    3.00 
   4   7   2   -5.10    3.40 
  -5  -7  -2    9.40    3.70 
  -5  -7  -2   14.90    5.40 
   5   7   2    6.70    4.50 
   5   7   2   13.10    5.20 
  -6  -7  -2   14.90    5.50 
   6   7   2   14.30    6.10 
  -7  -7  -2   -5.80    3.50 
   7   7   2   -2.00    5.50 
  13  -8  -2   12.10    5.60 
  13  -8  -2   -2.40    4.00 
 -13   8   2    3.70    6.80 
  12  -8  -2   20.20    4.70 
  12  -8  -2   21.40    4.80 
 -12   8   2   17.00    5.30 
 -12   8   2   20.10    5.80 
 -12   8   2   26.30    7.20 
  11  -8  -2   10.10    4.40 
  11  -8  -2   14.00    4.30 
 -11   8   2   13.80    4.80 
 -11   8   2   18.30    5.40 
 -11   8   2   18.00    5.80 
 -11   8   2   21.00    5.40 
  10  -8  -2    4.10    3.40 
  10  -8  -2    2.70    4.50 
 -10   8   2    5.10    3.70 
 -10   8   2    3.10    3.50 
 -10   8   2    3.30    3.50 
   9  -8  -2    9.50    2.60 
   9  -8  -2    4.60    4.40 
   9  -8  -2    8.10    4.20 
   9  -8  -2   12.10    3.50 
   9  -8  -2   13.70    4.80 
  -9   8   2   15.80    4.60 
  -9   8   2    8.40    4.30 
  -9   8   2    9.70    4.10 
  -9   8   2    9.20    4.40 
   8  -8  -2   58.89    6.90 
   8  -8  -2   55.19    8.00 
   8  -8  -2   56.79    7.70 
   8  -8  -2   53.29    7.20 
   8  -8  -2   58.29    8.30 
  -8   8   2   59.49    7.50 
  -8   8   2   53.99    8.00 
  -8   8   2   65.89    8.40 
  -8   8   2   65.79    8.40 
   7  -8  -2    6.10    2.30 
   7  -8  -2    9.00    3.10 
   7  -8  -2    9.30    3.20 
   7  -8  -2    7.30    3.20 
   7  -8  -2    7.30    3.40 
  -7   8   2    8.20    3.70 
  -7   8   2    6.20    2.50 
  -7   8   2    3.30    2.50 
  -7   8   2    9.40    3.60 
   6  -8  -2    1.80    2.00 
   6  -8  -2    8.70    3.50 
   6  -8  -2    6.30    3.20 
   6  -8  -2    3.60    2.40 
   6  -8  -2   -0.20    2.30 
  -6   8   2    3.00    2.80 
  -6   8   2    2.10    2.40 
   5  -8  -2   26.00    4.50 
   5  -8  -2   23.50    4.10 
   5  -8  -2   14.30    4.10 
   5  -8  -2   33.80    5.40 
   5  -8  -2   33.70    5.10 
  -5   8   2   30.40    5.60 
  -5   8   2   22.50    4.40 
  -5   8   2   26.90    5.00 
   4  -8  -2    2.90    2.10 
   4  -8  -2    1.50    2.10 
   4  -8  -2    6.90    2.70 
   4  -8  -2    4.50    2.60 
   4  -8  -2    0.80    2.60 
  -4   8   2    4.30    2.50 
  -4   8   2    4.40    2.50 
  -4   8   2    2.70    2.60 
  -4   8   2    4.00    2.40 
  -4   8   2   -1.70    2.50 
   3  -8  -2  143.99   10.30 
   3  -8  -2  161.28   13.30 
   3  -8  -2  153.38   11.30 
   3  -8  -2  147.39   10.60 
   3  -8  -2  147.79    9.90 
  -3   8   2  155.88   10.80 
  -3   8   2  148.89   10.90 
  -3   8   2  144.39   11.70 
  -3   8   2  157.08   10.70 
  -3   8   2  146.59   10.00 
   2  -8  -2   19.00    4.30 
   2  -8  -2   16.00    3.20 
   2  -8  -2   17.80    4.10 
   2  -8  -2   19.20    3.80 
   2  -8  -2   17.00    4.00 
  -2   8   2   10.80    3.50 
  -2   8   2   17.70    3.60 
  -2   8   2   14.80    3.40 
  -2   8   2   18.90    3.90 
  -2   8   2   12.90    3.50 
   1  -8  -2   62.59    7.40 
   1  -8  -2   66.59    6.40 
   1  -8  -2   69.39    6.80 
   1  -8  -2   62.79    6.50 
   1  -8  -2   60.59    6.20 
  -1   8   2   64.79    6.50 
  -1   8   2   57.09    6.30 
  -1   8   2   58.99    6.10 
  -1   8   2   56.19    7.80 
  -1   8   2   56.09    6.50 
   0  -8  -2    2.60    2.20 
   0  -8  -2    1.10    2.00 
   0  -8  -2    1.90    2.40 
   0  -8  -2    1.40    2.50 
   0  -8  -2    1.60    2.30 
   0   8   2    1.10    2.90 
   0   8   2    5.10    2.00 
   0   8   2    4.40    2.30 
   0   8   2    6.60    3.00 
   0   8   2    3.60    2.10 
  -1  -8  -2    0.20    2.00 
  -1  -8  -2   -3.70    1.90 
  -1  -8  -2   -1.80    1.50 
  -1  -8  -2    0.60    1.90 
   1   8   2    4.10    2.90 
   1   8   2    1.10    1.90 
   1   8   2   -2.20    1.80 
   1   8   2   -2.50    3.90 
   1   8   2    0.80    2.20 
   1   8   2    0.70    3.70 
  -2  -8  -2   73.99    6.40 
  -2  -8  -2   67.39    6.50 
  -2  -8  -2   77.79    7.40 
  -2  -8  -2   62.79    6.90 
  -2  -8  -2   66.59    8.60 
   2   8   2   73.19    7.20 
   2   8   2   74.99    6.40 
   2   8   2   77.99    7.40 
   2   8   2   60.99   11.10 
   2   8   2   73.89    7.40 
   2   8   2   79.59    9.30 
  -3  -8  -2   -2.10    2.30 
  -3  -8  -2   -4.20    2.20 
  -3  -8  -2    2.40    2.80 
  -3  -8  -2    0.40    1.70 
   3   8   2   -0.20    1.70 
   3   8   2   -7.00    4.00 
   3   8   2   -1.80    3.90 
  -4  -8  -2    5.60    2.70 
  -4  -8  -2    2.00    3.10 
   4   8   2    6.00    4.90 
  -5  -8  -2    4.00    3.50 
   5   8   2    2.10    5.20 
   6   8   2   -5.10    5.00 
  12  -9  -2    8.10    5.20 
  12  -9  -2   13.50    6.00 
 -12   9   2   10.50    5.50 
 -12   9   2    7.90    5.50 
  11  -9  -2   21.50    5.80 
  11  -9  -2   15.50    4.30 
 -11   9   2   19.40    5.90 
 -11   9   2   13.00    5.60 
 -11   9   2   16.70    6.30 
  10  -9  -2    2.90    4.20 
  10  -9  -2    7.00    4.20 
  10  -9  -2    2.90    4.90 
 -10   9   2   10.70    4.40 
 -10   9   2   14.80    4.50 
 -10   9   2    7.80    4.20 
 -10   9   2   10.20    4.40 
   9  -9  -2    0.70    3.20 
   9  -9  -2   -0.80    3.40 
   9  -9  -2    1.90    2.70 
   9  -9  -2    0.70    2.10 
   9  -9  -2    2.10    3.30 
  -9   9   2    2.90    3.20 
  -9   9   2   -4.50    2.90 
  -9   9   2   -2.30    3.70 
   8  -9  -2   -1.90    2.20 
   8  -9  -2   -0.60    2.60 
   8  -9  -2   -5.00    2.90 
   8  -9  -2    4.00    2.50 
   8  -9  -2   -5.30    3.10 
  -8   9   2    0.50    2.80 
  -8   9   2   -0.90    3.20 
   7  -9  -2    0.50    3.10 
   7  -9  -2    1.30    2.60 
   7  -9  -2   -0.60    2.20 
  -7   9   2    1.80    3.20 
  -7   9   2   -1.60    2.60 
  -7   9   2   -3.50    2.00 
  -7   9   2   -0.70    1.70 
   6  -9  -2   61.99    7.10 
   6  -9  -2   55.99    7.80 
   6  -9  -2   54.59    7.50 
   6  -9  -2   63.29    7.40 
   6  -9  -2   63.29    7.70 
  -6   9   2   53.49    7.70 
  -6   9   2   58.59    7.70 
  -6   9   2   54.09    9.50 
  -6   9   2   64.29    8.20 
   5  -9  -2   95.99    9.00 
   5  -9  -2  103.09   10.10 
   5  -9  -2  100.09    9.70 
   5  -9  -2  103.29    9.80 
   5  -9  -2  105.49    9.90 
  -5   9   2  107.79    9.70 
  -5   9   2  108.49    9.30 
  -5   9   2   97.89   14.10 
  -5   9   2  108.99   10.20 
   4  -9  -2   42.40    7.10 
   4  -9  -2   51.69    5.80 
   4  -9  -2   58.99    7.50 
   4  -9  -2   41.90    6.70 
  -4   9   2   44.00    6.90 
  -4   9   2   48.40    6.40 
  -4   9   2   41.40    5.90 
  -4   9   2   33.80    6.20 
  -4   9   2   45.00    6.70 
   3  -9  -2   -0.50    2.20 
   3  -9  -2    3.30    2.70 
   3  -9  -2    0.90    2.10 
   3  -9  -2    0.90    1.90 
   3  -9  -2   -1.90    2.00 
  -3   9   2    4.90    2.40 
  -3   9   2    3.00    2.40 
  -3   9   2   -1.20    2.10 
  -3   9   2    0.80    2.70 
  -3   9   2    0.80    3.00 
   2  -9  -2   23.70    5.30 
   2  -9  -2   17.90    4.00 
   2  -9  -2   34.80    5.30 
   2  -9  -2   27.40    5.00 
   2  -9  -2   22.50    4.00 
  -2   9   2   32.20    6.10 
  -2   9   2   27.80    4.30 
  -2   9   2   17.00    7.30 
  -2   9   2   25.80    4.30 
  -2   9   2   18.10    4.20 
   1  -9  -2   88.79    8.00 
   1  -9  -2   77.99    7.50 
   1  -9  -2   87.39    9.30 
   1  -9  -2   82.69    8.10 
   1  -9  -2   77.29    8.20 
  -1   9   2   71.89    7.80 
  -1   9   2   82.19    7.50 
  -1   9   2   86.59    7.60 
  -1   9   2   70.29   11.00 
  -1   9   2   77.39    7.70 
  -1   9   2   66.09    9.10 
   0  -9  -2   16.30    4.50 
   0  -9  -2   18.80    4.20 
   0  -9  -2   17.90    4.40 
   0  -9  -2    7.60    3.00 
   0  -9  -2   19.60    4.80 
   0   9   2   13.50    3.80 
   0   9   2   18.00    4.70 
   0   9   2   17.50    4.10 
  -1  -9  -2    5.00    2.50 
  -1  -9  -2    6.10    2.80 
  -1  -9  -2    7.60    2.50 
  -1  -9  -2    4.90    2.30 
  -1  -9  -2    5.40    3.30 
   1   9   2    7.30    2.50 
   1   9   2    0.40    2.60 
   1   9   2   -0.50    3.60 
   1   9   2   -0.60    4.30 
   1   9   2    4.70    3.20 
  -2  -9  -2   -0.70    1.90 
  -2  -9  -2    1.00    2.50 
  -2  -9  -2   -0.10    2.70 
  -2  -9  -2    1.50    3.00 
   2   9   2    2.40    4.10 
   2   9   2    2.40    2.60 
   2   9   2    7.30    3.10 
   2   9   2   -0.10    3.30 
  -3  -9  -2   -4.50    2.60 
  -3  -9  -2   -0.10    2.60 
  -3  -9  -2   -0.10    2.80 
  -3  -9  -2    0.20    2.30 
  -3  -9  -2   -0.60    2.50 
   3   9   2   -5.60    4.70 
   3   9   2   -2.50    2.90 
  -4  -9  -2   28.00    5.90 
   4   9   2   21.80    7.40 
  12 -10  -2   -1.30    4.20 
  11 -10  -2    2.70    4.90 
  11 -10  -2    2.30    3.80 
  10 -10  -2   34.50    8.20 
  10 -10  -2   27.00    5.10 
  10 -10  -2   28.80    7.40 
  10 -10  -2   28.40    6.60 
 -10  10   2   41.90    9.60 
   9 -10  -2   21.30    5.00 
   9 -10  -2   36.60   10.40 
   9 -10  -2   22.30    4.10 
   9 -10  -2   34.90    7.40 
  -9  10   2   23.40    6.20 
  -9  10   2   16.30    5.10 
  -9  10   2   18.00    5.70 
   8 -10  -2   16.60    4.70 
   8 -10  -2   12.10    4.70 
   8 -10  -2   20.10    5.60 
   8 -10  -2   13.90    4.20 
   8 -10  -2   16.90    5.20 
  -8  10   2   16.60    6.50 
  -8  10   2   19.30    4.80 
  -8  10   2   19.80    5.20 
  -8  10   2   18.60    4.50 
   7 -10  -2   11.60    4.50 
   7 -10  -2   13.00    3.80 
   7 -10  -2   11.80    3.70 
   7 -10  -2    3.50    4.10 
   7 -10  -2   13.30    4.60 
  -7  10   2   10.20    3.40 
  -7  10   2   14.70    7.70 
  -7  10   2   15.30    6.40 
  -7  10   2   15.10    4.30 
  -7  10   2   10.60    4.70 
   6 -10  -2   -2.70    2.70 
   6 -10  -2   -4.00    2.00 
   6 -10  -2   -0.30    2.50 
   6 -10  -2    2.20    3.30 
   6 -10  -2   -1.80    2.70 
  -6  10   2   -2.40    2.80 
  -6  10   2   -1.10    2.40 
  -6  10   2    3.60    3.20 
   5 -10  -2   35.90    9.10 
   5 -10  -2   46.60    7.70 
   5 -10  -2   30.00    5.40 
   5 -10  -2   48.80    7.10 
   5 -10  -2   46.70    7.20 
  -5  10   2   32.50    6.20 
  -5  10   2   37.40    6.20 
  -5  10   2   41.10    6.00 
  -5  10   2   48.90    7.50 
   4 -10  -2   59.79    7.40 
   4 -10  -2   62.19    7.90 
   4 -10  -2   62.29    7.60 
   4 -10  -2   64.09    8.80 
   4 -10  -2   55.59    7.70 
  -4  10   2   65.89    7.60 
  -4  10   2   57.59    8.10 
  -4  10   2   46.00    7.80 
  -4  10   2   57.99    8.00 
  -4  10   2   57.79    8.00 
   3 -10  -2    7.40    3.50 
   3 -10  -2    2.90    2.70 
   3 -10  -2    6.00    3.20 
   3 -10  -2    1.00    3.00 
   3 -10  -2    7.90    3.40 
  -3  10   2    5.30    3.10 
  -3  10   2    3.00    3.60 
  -3  10   2    9.50    3.70 
  -3  10   2    5.50    2.70 
  -3  10   2    1.80    3.90 
   2 -10  -2    9.00    3.00 
   2 -10  -2    4.70    3.20 
   2 -10  -2   -4.70    2.50 
   2 -10  -2    2.60    2.50 
   2 -10  -2    1.50    2.90 
  -2  10   2    3.20    2.60 
  -2  10   2    4.20    2.40 
  -2  10   2    0.40    2.70 
  -2  10   2   -2.50    3.00 
  -2  10   2    0.10    3.20 
   1 -10  -2    3.10    2.70 
   1 -10  -2   -1.30    2.40 
   1 -10  -2    0.70    2.80 
   1 -10  -2   -1.70    2.40 
  -1  10   2   -0.60    2.70 
  -1  10   2   -1.80    3.90 
  -1  10   2    2.10    2.10 
  -1  10   2   -1.50    2.30 
   0 -10  -2   11.70    3.50 
   0 -10  -2    4.50    3.70 
   0 -10  -2    4.70    2.50 
   0 -10  -2   11.90    3.00 
   0 -10  -2    3.50    3.00 
   0  10   2    7.30    4.20 
   0  10   2   12.90    4.20 
   0  10   2   10.70    3.60 
   0  10   2    8.40    4.60 
  -1 -10  -2   -0.90    2.70 
  -1 -10  -2    1.60    2.40 
  -1 -10  -2    0.90    2.00 
  -1 -10  -2   -2.10    2.90 
   1  10   2    0.10    4.00 
   1  10   2    1.60    2.70 
   1  10   2    1.90    3.40 
  -2 -10  -2   25.50    5.60 
  -2 -10  -2   21.00    4.70 
  -2 -10  -2   25.00    4.30 
  -2 -10  -2   17.70    4.30 
  -2 -10  -2   20.70    4.10 
   2  10   2   25.70    5.00 
   2  10   2   24.20    4.30 
   2  10   2   19.90    7.30 
  -3 -10  -2   -5.70    3.60 
  -3 -10  -2    1.60    3.60 
  -3 -10  -2   -3.70    4.70 
  -3 -10  -2   -0.60    3.00 
   3  10   2   -3.80    4.30 
  11 -11  -2   -3.00    4.80 
  11 -11  -2    0.90    4.70 
 -11  11   2   -0.50    5.00 
 -11  11   2    4.20    4.30 
 -11  11   2   -8.20    5.10 
  10 -11  -2   -0.10    3.10 
  10 -11  -2    0.80    5.10 
  10 -11  -2   -1.80    3.80 
 -10  11   2   -0.60    5.10 
 -10  11   2   -6.10    3.40 
 -10  11   2    1.20    3.60 
 -10  11   2   -1.80    4.40 
   9 -11  -2   40.90    8.60 
   9 -11  -2   35.50    6.30 
   9 -11  -2   39.80    7.00 
   9 -11  -2   31.70    7.50 
  -9  11   2   39.90    7.20 
  -9  11   2   50.09    8.90 
  -9  11   2   63.99   10.00 
   8 -11  -2   18.40    3.90 
   8 -11  -2   26.80    6.30 
   8 -11  -2   18.10    4.80 
   8 -11  -2   20.50    5.80 
  -8  11   2   17.10    4.40 
  -8  11   2   24.90    6.40 
  -8  11   2   25.10    5.80 
  -8  11   2   24.00    6.20 
   7 -11  -2   21.40    5.70 
   7 -11  -2   13.90    4.00 
   7 -11  -2   23.20    5.40 
   7 -11  -2   21.00    5.10 
   7 -11  -2   25.10    6.90 
  -7  11   2   20.50    5.00 
  -7  11   2   24.30    6.00 
  -7  11   2   19.40    6.40 
   6 -11  -2   31.60    5.90 
   6 -11  -2   23.00    5.20 
   6 -11  -2   36.00    6.90 
   6 -11  -2   26.10    5.40 
   6 -11  -2   34.00    6.00 
  -6  11   2   48.40   11.70 
  -6  11   2   32.10    6.20 
  -6  11   2   26.90   10.50 
   5 -11  -2   -0.80    2.80 
   5 -11  -2    2.10    2.90 
   5 -11  -2    7.60    3.90 
   5 -11  -2    1.80    3.40 
  -5  11   2    0.20    3.70 
  -5  11   2   -0.50    3.70 
   4 -11  -2   20.00    4.90 
   4 -11  -2   21.20    5.10 
   4 -11  -2   21.70    5.50 
   4 -11  -2   19.40    3.70 
   4 -11  -2   18.30    5.30 
  -4  11   2   21.00    4.90 
  -4  11   2   21.60    4.50 
   3 -11  -2    3.50    2.80 
   3 -11  -2    0.30    3.20 
   3 -11  -2   -5.10    2.20 
   3 -11  -2   -2.60    3.30 
   3 -11  -2   -0.70    2.50 
  -3  11   2    3.10    2.90 
  -3  11   2   -0.30    3.70 
   2 -11  -2   19.50    5.50 
   2 -11  -2   19.10    5.20 
   2 -11  -2   21.20    5.20 
   2 -11  -2   21.40    4.80 
   2 -11  -2   16.80    4.00 
  -2  11   2   14.30    6.30 
  -2  11   2   23.40    5.60 
  -2  11   2   17.70    4.30 
   1 -11  -2   12.40    4.20 
   1 -11  -2   14.90    4.50 
   1 -11  -2    5.00    3.70 
   1 -11  -2    1.90    3.30 
   1 -11  -2    7.70    3.80 
  -1  11   2   -0.70    4.30 
  -1  11   2   10.60    5.60 
  -1  11   2    7.50    3.50 
   0 -11  -2   15.50    3.70 
   0 -11  -2   15.60    3.60 
   0 -11  -2   12.90    4.00 
   0 -11  -2   13.20    4.60 
   0 -11  -2   23.90    4.50 
   0  11   2   13.00    4.10 
   0  11   2   12.90    4.40 
   0  11   2    9.20    5.80 
  -1 -11  -2   -0.30    3.20 
  -1 -11  -2   -0.10    3.90 
  -1 -11  -2   -5.00    2.60 
   1  11   2   -1.00    3.50 
   1  11   2    1.80    4.70 
   1  11   2   -3.10    5.40 
   9 -12  -2    3.90    3.60 
   9 -12  -2    3.40    4.10 
   9 -12  -2    0.90    4.90 
   9 -12  -2   -0.60    5.50 
  -9  12   2    3.30    5.00 
  -9  12   2    7.00    5.90 
  -9  12   2    6.00    4.60 
   8 -12  -2   -0.20    4.20 
   8 -12  -2   -4.50    3.20 
   8 -12  -2    8.40    6.40 
   8 -12  -2   -0.40    3.20 
  -8  12   2    2.60    5.50 
  -8  12   2   -4.60    3.80 
   7 -12  -2    2.80    3.70 
   7 -12  -2   -1.00    3.90 
   7 -12  -2    7.00    4.50 
   7 -12  -2   -1.00    4.80 
  -7  12   2   12.80    4.50 
  -7  12   2    3.70    5.00 
   6 -12  -2   36.50    7.00 
   6 -12  -2   28.20    6.30 
   6 -12  -2   40.70    8.80 
   6 -12  -2   42.80    8.50 
   6 -12  -2   64.09    8.90 
  -6  12   2   40.60    7.90 
  -6  12   2   42.50    7.40 
   5 -12  -2   13.50    4.50 
   5 -12  -2   15.40    5.80 
   5 -12  -2   16.50    5.40 
   5 -12  -2    6.30    5.00 
   5 -12  -2   16.40    5.20 
  -5  12   2   17.70    5.50 
  -5  12   2   11.90    5.50 
   4 -12  -2    5.80    3.90 
   4 -12  -2    0.90    3.70 
   4 -12  -2    0.10    3.70 
   4 -12  -2   -1.50    3.80 
  -4  12   2    7.50    4.40 
  -4  12   2    2.10    3.40 
   3 -12  -2    2.30    3.90 
   3 -12  -2   -1.90    3.50 
   3 -12  -2    0.90    4.00 
   3 -12  -2   -6.40    3.80 
  -3  12   2   -0.40    3.50 
  -3  12   2   -6.20    3.90 
  -3  12   2   -4.20    4.60 
   2 -12  -2    4.70    3.50 
   2 -12  -2    5.10    4.00 
   2 -12  -2    3.30    3.80 
   2 -12  -2   13.40    3.20 
   2 -12  -2    1.40    4.10 
  -2  12   2    3.40    5.40 
  -2  12   2   15.70    5.90 
  -2  12   2   14.00    5.10 
   1 -12  -2    9.60    4.30 
   1 -12  -2    0.50    3.70 
   1 -12  -2    0.50    4.30 
   1 -12  -2    3.50    3.90 
   1 -12  -2    3.10    4.40 
  -1  12   2   -1.60    4.40 
  -1  12   2    9.70    6.30 
  -1  12   2    6.70    4.30 
   6 -13  -2    3.80    5.10 
   6 -13  -2   -7.20    4.60 
   6 -13  -2   -1.50    6.60 
   6 -13  -2   -2.60    4.10 
  -6  13   2    2.80    4.90 
  -6  13   2    2.40    6.10 
   5 -13  -2   10.60    4.80 
   5 -13  -2    5.30    4.90 
  -5  13   2    9.90    4.90 
  -5  13   2   12.10    6.30 
   4 -13  -2   13.20    7.60 
  -4  13   2    0.90    6.20 
  -1  14  -3    0.10    4.30 
  -1  14  -3   10.30    5.90 
   1 -14   3   10.10    8.90 
   1 -14   3    5.00    4.40 
   1 -14   3    0.60    4.00 
  -2  14  -3   15.70    7.10 
  -2  14  -3   10.40    5.00 
   2 -14   3    7.80    5.60 
   2 -14   3   13.20    5.90 
   2 -14   3    1.20    6.40 
   2 -14   3   17.30    5.50 
  -3  14  -3   -8.80    4.20 
  -3  14  -3   -7.00    5.40 
   3 -14   3   -5.80    2.80 
   3 -14   3   -5.60    4.70 
   3 -14   3   -6.30    4.50 
  -4  14  -3    4.90    4.30 
  -4  14  -3    6.60    6.20 
   4 -14   3    3.90    5.80 
   4 -14   3    8.60    4.60 
   4 -14   3   15.70    6.10 
   4 -14   3    2.40    3.90 
  -5  14  -3    0.90    4.60 
  -5  14  -3    6.80    5.20 
   5 -14   3   -0.10    3.40 
   5 -14   3   -7.30    3.90 
   5 -14   3    7.80    5.20 
   5 -14   3  -11.10    5.20 
  -6  14  -3   42.10    8.80 
  -6  14  -3   60.89    9.80 
  -6  14  -3   36.60    6.60 
   6 -14   3   35.10    8.80 
   6 -14   3   44.70    7.40 
   6 -14   3   42.00    8.00 
   6 -14   3   28.50    6.30 
  -7  14  -3    0.20    4.40 
  -7  14  -3    0.20    5.00 
  -7  14  -3   -1.80    4.70 
   7 -14   3   -4.60    3.80 
   7 -14   3   -4.30    4.30 
  -8  14  -3   -1.90    7.10 
  -8  14  -3   -2.80    4.20 
  -8  14  -3   -2.90    5.60 
   8 -14   3    2.10    4.40 
   8 -14   3   -0.40    5.40 
   8 -14   3    1.40    4.00 
   1  13  -3   10.30    4.40 
   1  13  -3    4.80    4.00 
  -1 -13   3    0.90    3.90 
  -1 -13   3   -0.50    3.70 
  -1 -13   3   -1.50    3.70 
   0  13  -3   10.90    4.70 
   0  13  -3    8.90    7.10 
   0 -13   3    4.40    3.90 
   0 -13   3    3.30    3.60 
   0 -13   3   17.10    4.00 
   0 -13   3    1.50    4.10 
  -1  13  -3   -6.60    4.10 
  -1  13  -3    1.70    4.80 
   1 -13   3    8.00    3.80 
   1 -13   3    5.70    3.30 
   1 -13   3    3.90    4.40 
   1 -13   3    8.60    5.00 
   1 -13   3   -7.40    4.00 
  -2  13  -3   24.10    5.90 
  -2  13  -3   23.70    5.80 
   2 -13   3   27.40    5.50 
   2 -13   3   47.70    7.20 
   2 -13   3   26.90    6.50 
   2 -13   3   23.80    5.60 
   2 -13   3   24.90    5.70 
  -3  13  -3   -0.50    3.40 
  -3  13  -3    7.90    3.90 
   3 -13   3   -2.70    3.60 
   3 -13   3    8.10    4.00 
   3 -13   3    0.80    3.80 
   3 -13   3   -0.80    3.80 
   3 -13   3   -4.60    3.80 
  -4  13  -3    7.80    4.00 
  -4  13  -3   13.20    6.20 
  -4  13  -3   13.70    4.70 
   4 -13   3    9.60    4.40 
   4 -13   3    6.00    4.50 
   4 -13   3    6.80    3.90 
   4 -13   3    4.30    3.70 
  -5  13  -3   40.00    7.10 
  -5  13  -3   32.50    6.20 
  -5  13  -3   38.60    7.50 
  -5  13  -3   49.10    7.30 
   5 -13   3   57.49    8.30 
   5 -13   3   32.90    7.60 
   5 -13   3   24.70    5.80 
   5 -13   3   46.20    8.10 
  -6  13  -3   16.70    5.20 
  -6  13  -3   -4.50    3.60 
  -6  13  -3   -3.70    3.20 
  -6  13  -3    2.20    3.10 
   6 -13   3    3.00    2.90 
   6 -13   3   -1.90    5.20 
   6 -13   3    1.50    3.80 
   6 -13   3   -0.30    4.60 
  -7  13  -3   30.50    5.90 
  -7  13  -3   30.70    7.40 
  -7  13  -3   22.60    5.30 
  -7  13  -3   35.30    8.00 
  -7  13  -3   22.20    5.80 
   7 -13   3   34.30    7.40 
   7 -13   3   32.90    6.40 
   7 -13   3   19.20    5.70 
   7 -13   3   13.80    6.20 
  -8  13  -3    3.00    4.70 
  -8  13  -3   -9.00    7.50 
  -8  13  -3   -0.50    3.60 
  -8  13  -3   -3.10    3.60 
  -8  13  -3   -2.60    3.40 
   8 -13   3    1.90    3.70 
   8 -13   3   -4.60    4.90 
   8 -13   3   10.70    5.30 
  -9  13  -3    2.50    5.20 
  -9  13  -3   17.70    6.80 
  -9  13  -3    8.60    5.60 
  -9  13  -3   -0.10    3.90 
  -9  13  -3   14.10    7.70 
   9 -13   3    2.90    3.80 
   9 -13   3    9.20    5.80 
   9 -13   3   18.40    7.90 
 -10  13  -3   13.80    7.00 
  10 -13   3   18.10    6.90 
  10 -13   3   11.10    5.70 
   3  12  -3    7.00    7.10 
   3  12  -3   19.10    6.70 
   3  12  -3   32.00    7.00 
  -3 -12   3    9.40    5.30 
  -3 -12   3   28.50    8.10 
  -3 -12   3   13.10    6.10 
  -3 -12   3   28.00    6.00 
   2  12  -3    2.60    5.20 
   2  12  -3    0.70    4.10 
  -2 -12   3   -2.40    3.70 
  -2 -12   3   -4.00    2.80 
  -2 -12   3   -4.80    4.00 
  -2 -12   3    4.90    3.40 
   1  12  -3    1.60    4.20 
   1  12  -3    7.10    4.10 
  -1 -12   3    9.20    3.60 
  -1 -12   3   -1.40    3.30 
  -1 -12   3   -0.60    3.30 
  -1 -12   3    8.50    3.80 
   0  12  -3   -0.50    3.80 
   0  12  -3    5.60    3.80 
   0 -12   3    0.70    2.60 
   0 -12   3   -3.40    2.90 
   0 -12   3    2.90    3.40 
  -1  12  -3   -1.60    3.20 
  -1  12  -3    0.20    3.80 
   1 -12   3   -3.30    2.60 
   1 -12   3   -2.70    3.40 
   1 -12   3    1.50    2.90 
  -2  12  -3    4.40    3.40 
  -2  12  -3   -0.50    3.20 
  -2  12  -3   -0.50    3.10 
   2 -12   3   -3.50    2.60 
   2 -12   3    6.50    2.90 
   2 -12   3    0.80    3.40 
   2 -12   3   -1.50    2.90 
   2 -12   3   -3.90    3.20 
  -3  12  -3    6.10    3.70 
  -3  12  -3    1.10    4.00 
  -3  12  -3    5.30    4.20 
  -3  12  -3    3.30    3.50 
   3 -12   3    1.00    4.40 
   3 -12   3    7.10    3.00 
   3 -12   3   11.40    4.10 
   3 -12   3    9.00    4.30 
  -4  12  -3   39.70    7.00 
  -4  12  -3   58.49    8.90 
  -4  12  -3   56.89    9.70 
  -4  12  -3   56.79    8.10 
  -4  12  -3   53.09    8.10 
   4 -12   3   43.90    7.20 
   4 -12   3   54.89    8.30 
   4 -12   3   59.29    8.20 
   4 -12   3   66.39    8.20 
   4 -12   3   54.49    8.20 
  -5  12  -3    1.50    3.00 
  -5  12  -3   -3.80    3.10 
  -5  12  -3    6.50    4.30 
  -5  12  -3   -1.20    2.80 
  -5  12  -3    7.00    3.70 
  -5  12  -3    2.70    2.50 
   5 -12   3    5.50    4.30 
   5 -12   3    2.10    2.50 
   5 -12   3    1.20    3.70 
   5 -12   3    0.20    2.90 
   5 -12   3    1.80    3.50 
  -6  12  -3    5.70    3.60 
  -6  12  -3   -0.80    4.00 
  -6  12  -3    0.90    3.30 
  -6  12  -3   -2.90    2.50 
  -6  12  -3   -0.80    3.40 
  -6  12  -3    2.40    3.10 
   6 -12   3   -4.40    4.10 
   6 -12   3    0.30    3.80 
   6 -12   3   -2.30    4.60 
   6 -12   3    4.90    3.00 
  -7  12  -3    9.70    4.40 
  -7  12  -3    9.20    5.80 
  -7  12  -3   12.70    5.00 
  -7  12  -3   10.60    4.90 
  -7  12  -3    9.20    3.60 
  -7  12  -3    3.60    3.30 
   7 -12   3    8.20    4.00 
   7 -12   3    6.40    4.40 
   7 -12   3   10.20    4.90 
   7 -12   3    7.90    3.80 
  -8  12  -3    6.40    4.40 
  -8  12  -3   16.10    5.00 
  -8  12  -3    5.80    3.70 
  -8  12  -3    7.60    4.00 
  -8  12  -3    8.40    4.60 
  -8  12  -3    3.90    5.60 
   8 -12   3    7.80    4.10 
   8 -12   3   15.30    5.40 
   8 -12   3    5.20    5.70 
   8 -12   3   11.30    4.20 
  -9  12  -3   23.80    6.20 
  -9  12  -3   27.00    6.40 
  -9  12  -3   22.30    6.70 
  -9  12  -3   20.80    5.60 
   9 -12   3   35.70    6.60 
   9 -12   3   34.10    6.40 
   9 -12   3   22.60    4.90 
 -10  12  -3   18.70    6.70 
 -10  12  -3   18.50    6.00 
 -10  12  -3   12.20    5.40 
 -10  12  -3   11.40    5.10 
  10 -12   3    8.60    5.50 
  10 -12   3   26.50    6.40 
 -11  12  -3    2.50    4.00 
 -11  12  -3    3.70    5.30 
 -11  12  -3    5.00    6.20 
  11 -12   3    7.70    5.90 
   4  11  -3   -4.40    4.70 
   4  11  -3   -4.50    4.20 
   4  11  -3   -0.30    4.30 
  -4 -11   3    3.30    3.90 
  -4 -11   3    2.90    4.00 
  -4 -11   3    7.40    3.90 
  -4 -11   3   -1.00    3.60 
  -4 -11   3   -2.40    4.40 
   3  11  -3   -4.90    3.70 
   3  11  -3   -0.50    4.50 
   3  11  -3   -2.50    4.00 
  -3 -11   3   -3.40    3.00 
  -3 -11   3   -3.30    4.10 
  -3 -11   3   -1.40    2.80 
  -3 -11   3    3.30    3.90 
  -3 -11   3   -1.30    3.40 
   2  11  -3    5.70    4.10 
   2  11  -3   -3.50    3.30 
  -2 -11   3    0.10    2.70 
  -2 -11   3    0.80    2.70 
  -2 -11   3   -3.30    3.00 
  -2 -11   3    0.60    2.90 
  -2 -11   3    4.50    3.30 
   1  11  -3   25.10    5.50 
   1  11  -3   35.90    5.40 
  -1 -11   3   23.90    4.70 
  -1 -11   3   19.70    4.60 
  -1 -11   3   27.40    5.80 
  -1 -11   3   26.10    5.30 
  -1 -11   3   23.80    5.40 
   0  11  -3   69.19    8.30 
   0  11  -3   37.70    6.80 
   0  11  -3   60.69    8.20 
   0  11  -3   64.99    7.80 
   0 -11   3   59.99    7.60 
   0 -11   3   55.29    7.20 
   0 -11   3   60.19    7.70 
   0 -11   3   57.99    8.70 
  -1  11  -3   -3.10    2.20 
  -1  11  -3    2.30    2.70 
  -1  11  -3   -2.10    2.30 
  -1  11  -3    4.50    3.30 
   1 -11   3    0.80    2.40 
   1 -11   3    1.80    2.80 
   1 -11   3    5.70    2.90 
  -2  11  -3   15.80    4.60 
  -2  11  -3   21.00    5.60 
  -2  11  -3   11.50    4.30 
  -2  11  -3    8.90    3.10 
  -2  11  -3   12.10    4.20 
  -2  11  -3   14.00    4.10 
   2 -11   3    9.10    4.50 
   2 -11   3   15.60    4.40 
   2 -11   3   10.30    3.60 
   2 -11   3   12.00    3.80 
  -3  11  -3    1.50    2.40 
  -3  11  -3    4.60    3.40 
  -3  11  -3    8.30    3.50 
  -3  11  -3    2.30    3.70 
  -3  11  -3    9.90    3.70 
  -3  11  -3    7.30    4.10 
   3 -11   3    8.20    3.30 
   3 -11   3   11.20    4.40 
   3 -11   3    7.60    3.40 
   3 -11   3    0.10    4.30 
   3 -11   3    8.90    3.40 
  -4  11  -3   72.69    8.30 
  -4  11  -3   51.29   10.20 
  -4  11  -3   65.69    8.50 
  -4  11  -3   52.09    8.40 
  -4  11  -3   55.59    7.30 
  -4  11  -3   48.10    7.90 
   4 -11   3   64.89    8.70 
   4 -11   3   53.49    7.90 
   4 -11   3   60.09    7.90 
   4 -11   3   52.39    7.30 
   4 -11   3   54.09    7.90 
  -5  11  -3  139.89   12.10 
  -5  11  -3  158.78   12.70 
  -5  11  -3  150.28   12.40 
  -5  11  -3  156.48   12.70 
  -5  11  -3  153.18   12.40 
  -5  11  -3  161.88   13.20 
   5 -11   3  160.18   12.90 
   5 -11   3  167.98   12.50 
   5 -11   3  140.09   11.30 
   5 -11   3  164.38   12.60 
   5 -11   3  142.09   15.80 
  -6  11  -3    0.20    2.50 
  -6  11  -3    3.70    3.30 
  -6  11  -3    4.90    3.80 
  -6  11  -3    3.30    3.50 
  -6  11  -3   -0.80    2.50 
  -6  11  -3   -0.60    3.50 
   6 -11   3    2.30    3.80 
   6 -11   3   -2.00    2.30 
   6 -11   3    2.90    2.50 
   6 -11   3    0.80    2.80 
   6 -11   3    2.40    2.60 
  -7  11  -3   -7.10    3.00 
  -7  11  -3   -1.40    2.40 
  -7  11  -3   -5.60    2.70 
  -7  11  -3   -1.50    2.50 
  -7  11  -3    1.30    2.60 
   7 -11   3   -1.90    2.50 
   7 -11   3    0.90    3.90 
   7 -11   3   -0.90    2.60 
   7 -11   3    4.80    3.00 
   7 -11   3    7.50    3.50 
  -8  11  -3   -0.30    4.20 
  -8  11  -3   -1.20    2.40 
  -8  11  -3    0.40    5.80 
  -8  11  -3    0.00    2.80 
  -8  11  -3    0.40    3.40 
  -8  11  -3    1.50    2.70 
   8 -11   3    1.00    2.10 
   8 -11   3    2.90    3.40 
   8 -11   3   -0.90    2.80 
   8 -11   3   -1.00    3.60 
  -9  11  -3   -1.00    3.00 
  -9  11  -3   -0.30    4.50 
  -9  11  -3   -1.70    3.30 
  -9  11  -3   -7.70    3.40 
  -9  11  -3    3.80    3.40 
   9 -11   3   -0.10    3.30 
   9 -11   3   -3.00    3.10 
 -10  11  -3   47.80    8.70 
 -10  11  -3   38.80    7.00 
 -10  11  -3   46.40    8.20 
 -10  11  -3   48.80    7.80 
  10 -11   3   37.00   10.00 
  10 -11   3   45.00    8.20 
 -11  11  -3    3.30    4.50 
 -11  11  -3   10.80    5.90 
 -11  11  -3    3.70    5.40 
 -11  11  -3    7.60    5.40 
  11 -11   3    8.50    5.70 
  11 -11   3   13.30    5.80 
  11 -11   3   13.00    5.30 
   6  10  -3   19.60    7.20 
   6  10  -3   25.60   10.30 
  -6 -10   3   11.60    4.80 
  -6 -10   3   11.80    4.70 
  -6 -10   3   15.30    5.90 
  -6 -10   3   14.00    5.50 
   5  10  -3   13.30    5.20 
   5  10  -3    5.10    5.70 
   5  10  -3   12.80    4.50 
  -5 -10   3   10.90    4.70 
  -5 -10   3   11.40    4.50 
  -5 -10   3   11.00    4.80 
  -5 -10   3   24.20    5.30 
  -5 -10   3    6.00    4.00 
   4  10  -3    2.30    5.10 
   4  10  -3   -0.30    4.60 
   4  10  -3    0.10    3.40 
  -4 -10   3    2.80    3.30 
  -4 -10   3    0.80    3.30 
  -4 -10   3    3.10    3.30 
  -4 -10   3    7.80    2.90 
  -4 -10   3   -2.40    3.70 
   3  10  -3    3.10    4.00 
   3  10  -3    4.80    2.90 
  -3 -10   3    4.50    3.60 
  -3 -10   3    5.80    3.70 
  -3 -10   3    4.50    3.30 
  -3 -10   3    2.50    3.30 
  -3 -10   3   -1.00    3.20 
   2  10  -3    5.30    3.40 
   2  10  -3    6.10    3.50 
   2  10  -3    9.00    3.60 
   2  10  -3   10.70    3.80 
   2  10  -3    8.20    2.90 
  -2 -10   3    4.30    3.10 
  -2 -10   3    6.90    3.70 
  -2 -10   3    7.00    3.20 
  -2 -10   3    4.50    3.20 
  -2 -10   3    6.40    3.10 
   1  10  -3    2.30    2.50 
   1  10  -3   -0.50    2.40 
   1  10  -3    1.40    2.80 
   1  10  -3   -4.90    3.70 
   1  10  -3   -1.10    2.60 
  -1 -10   3   -2.60    2.10 
  -1 -10   3   -0.50    2.00 
  -1 -10   3   -2.70    2.00 
  -1 -10   3    0.60    2.80 
   0  10  -3   11.20    4.30 
   0  10  -3   12.30    4.20 
   0  10  -3   12.00    3.80 
   0  10  -3   12.90    3.60 
   0  10  -3   16.90    3.90 
   0 -10   3    5.20    2.80 
   0 -10   3   11.00    3.70 
   0 -10   3   13.60    4.20 
   0 -10   3   12.90    3.80 
   0 -10   3   19.20    4.50 
  -1  10  -3  170.58   13.40 
  -1  10  -3  165.18   12.90 
  -1  10  -3  177.18   13.50 
  -1  10  -3  185.58   13.00 
  -1  10  -3  192.48   12.30 
   1 -10   3  194.98   12.70 
   1 -10   3  186.58   13.50 
   1 -10   3  187.48   12.90 
   1 -10   3  190.68   12.80 
   1 -10   3  181.78   11.60 
  -2  10  -3    4.20    2.70 
  -2  10  -3    4.10    2.80 
  -2  10  -3    2.30    2.50 
  -2  10  -3    1.70    1.80 
  -2  10  -3    3.40    2.60 
  -2  10  -3    1.30    2.80 
   2 -10   3    3.70    2.30 
   2 -10   3    4.10    3.00 
   2 -10   3    2.10    2.00 
  -3  10  -3   14.30    4.00 
  -3  10  -3   15.10    3.90 
  -3  10  -3   19.20    3.60 
  -3  10  -3   15.00    4.20 
  -3  10  -3   17.10    4.40 
  -3  10  -3   13.00    3.20 
   3 -10   3   11.50    3.80 
   3 -10   3   10.90    3.70 
   3 -10   3   12.10    3.60 
   3 -10   3   12.30    3.20 
   3 -10   3   11.20    3.80 
  -4  10  -3   -4.30    2.30 
  -4  10  -3    1.20    2.60 
  -4  10  -3    2.40    2.60 
  -4  10  -3    0.20    2.40 
  -4  10  -3   -0.40    2.20 
  -4  10  -3   -0.30    2.00 
   4 -10   3    0.50    2.40 
   4 -10   3   -0.30    2.40 
   4 -10   3   -2.80    1.60 
   4 -10   3   -3.00    2.10 
   4 -10   3   -3.00    2.60 
  -5  10  -3   79.69    7.70 
  -5  10  -3   81.29    8.40 
  -5  10  -3   76.19    8.60 
  -5  10  -3   71.19    8.20 
  -5  10  -3   83.69    8.90 
  -5  10  -3   89.79    9.00 
   5 -10   3   85.79    8.60 
   5 -10   3   84.39    9.00 
   5 -10   3   78.69    8.30 
   5 -10   3   79.69    7.80 
   5 -10   3   82.29    8.30 
  -6  10  -3   18.30    4.60 
  -6  10  -3   12.10    3.50 
  -6  10  -3   17.60    3.70 
  -6  10  -3   19.40    4.70 
  -6  10  -3   12.10    4.00 
  -6  10  -3   10.10    3.40 
   6 -10   3   13.80    3.70 
   6 -10   3   15.90    3.70 
   6 -10   3   12.00    4.10 
   6 -10   3   14.00    3.90 
   6 -10   3   12.60    4.00 
  -7  10  -3    2.90    3.20 
  -7  10  -3    4.40    2.60 
  -7  10  -3    8.60    4.00 
  -7  10  -3    2.90    3.40 
  -7  10  -3    5.50    4.80 
  -7  10  -3    5.00    3.50 
   7 -10   3    5.00    3.20 
   7 -10   3    6.60    3.50 
   7 -10   3    4.40    3.50 
   7 -10   3   10.30    3.60 
   7 -10   3   10.90    3.80 
  -8  10  -3    2.90    3.00 
  -8  10  -3    4.80    3.40 
  -8  10  -3    4.30    3.90 
  -8  10  -3    2.50    3.10 
  -8  10  -3   12.50    4.10 
   8 -10   3    2.70    3.40 
   8 -10   3    0.50    3.20 
   8 -10   3   -2.20    3.60 
   8 -10   3    8.10    3.00 
  -9  10  -3    5.20    3.90 
  -9  10  -3    7.00    3.70 
  -9  10  -3    7.50    4.20 
  -9  10  -3   10.30    3.90 
  -9  10  -3    5.90    3.40 
   9 -10   3    5.60    2.90 
   9 -10   3    5.20    4.90 
   9 -10   3    1.30    4.40 
 -10  10  -3    4.60    4.20 
 -10  10  -3   -1.30    2.60 
 -10  10  -3    3.90    4.00 
 -10  10  -3    2.40    2.60 
 -10  10  -3    0.70    3.30 
  10 -10   3    3.10    3.00 
  10 -10   3   -2.00    3.70 
  10 -10   3   -2.70    3.90 
 -11  10  -3   31.60    6.00 
 -11  10  -3   34.30    6.50 
 -11  10  -3   23.40    6.90 
 -11  10  -3   25.60    6.60 
 -11  10  -3   25.10    5.20 
  11 -10   3   21.20    5.80 
  11 -10   3   31.20    7.40 
  11 -10   3   19.70    5.80 
 -12  10  -3   22.30    6.20 
 -12  10  -3   17.60    5.60 
 -12  10  -3    8.90    5.20 
 -12  10  -3   12.50    6.40 
 -12  10  -3   21.50    5.80 
  12 -10   3   16.90    7.00 
  12 -10   3   15.90    5.50 
   7   9  -3   -1.40    4.70 
   7   9  -3    5.20    5.10 
   7   9  -3   -6.20    7.00 
  -7  -9   3   -0.10    3.70 
  -7  -9   3   -0.70    7.60 
  -7  -9   3    0.70    3.40 
  -7  -9   3   -0.10    3.40 
  -7  -9   3    1.80    4.20 
   6   9  -3    1.30    5.40 
   6   9  -3    3.30    3.90 
   6   9  -3    5.30    4.30 
  -6  -9   3    0.40    3.90 
  -6  -9   3   -0.10    3.80 
  -6  -9   3    2.20    5.00 
  -6  -9   3    5.40    3.40 
  -6  -9   3    1.20    3.10 
  -6  -9   3    0.30    3.70 
   5   9  -3    1.90    2.80 
   5   9  -3   -6.70    3.50 
   5   9  -3    1.20    3.80 
   5   9  -3   -0.40    3.90 
  -5  -9   3    2.60    3.10 
  -5  -9   3   -4.70    2.30 
  -5  -9   3   -1.90    2.50 
  -5  -9   3   -2.50    2.80 
  -5  -9   3   -1.10    3.00 
  -5  -9   3    0.90    3.10 
   4   9  -3   11.50    4.00 
   4   9  -3   10.40    2.80 
   4   9  -3    9.50    4.90 
   4   9  -3   12.00    4.70 
   4   9  -3   10.50    4.60 
  -4  -9   3    7.50    3.20 
  -4  -9   3   15.80    3.30 
  -4  -9   3    6.10    3.80 
  -4  -9   3    4.10    3.00 
  -4  -9   3    7.30    3.30 
  -4  -9   3    9.00    3.10 
   3   9  -3    4.20    2.80 
   3   9  -3   -6.10    2.80 
   3   9  -3    0.50    2.70 
   3   9  -3    1.80    2.20 
   3   9  -3    0.80    2.70 
  -3  -9   3    1.30    2.60 
  -3  -9   3    2.60    2.40 
  -3  -9   3   -1.20    2.30 
  -3  -9   3   -1.70    2.50 
   2   9  -3   20.00    4.50 
   2   9  -3   23.30    4.20 
   2   9  -3   23.90    5.10 
   2   9  -3   21.00    3.80 
   2   9  -3   20.70    4.60 
  -2  -9   3   23.60    4.60 
  -2  -9   3   19.20    4.40 
  -2  -9   3   25.20    4.60 
  -2  -9   3   19.50    4.40 
  -2  -9   3   26.10    4.60 
  -2  -9   3   15.80    3.80 
   1   9  -3   -0.80    2.40 
   1   9  -3   -1.40    1.90 
   1   9  -3    0.60    2.20 
   1   9  -3   -1.90    2.20 
   1   9  -3   -3.50    1.80 
   1   9  -3    0.30    2.70 
  -1  -9   3    3.80    3.00 
  -1  -9   3   -3.70    1.90 
  -1  -9   3    1.20    2.30 
  -1  -9   3    2.60    2.00 
  -1  -9   3   -0.70    1.80 
  -1  -9   3    0.00    2.30 
   0   9  -3   -1.00    2.40 
   0   9  -3    2.20    2.40 
   0   9  -3   -0.80    1.70 
   0   9  -3   -0.40    2.60 
   0   9  -3   -1.80    1.80 
   0  -9   3    1.20    1.80 
   0  -9   3    1.30    2.30 
   0  -9   3    0.00    1.80 
   0  -9   3   -0.80    2.00 
   0  -9   3   -1.40    2.10 
   0  -9   3    0.90    1.80 
  -1   9  -3   45.50    6.60 
  -1   9  -3   57.59    6.40 
  -1   9  -3   56.19    6.70 
  -1   9  -3   54.69    6.10 
  -1   9  -3   53.69    6.10 
  -1   9  -3   47.30    6.60 
   1  -9   3   55.59    6.20 
   1  -9   3   48.40    5.90 
   1  -9   3   56.09    6.70 
   1  -9   3   51.89    6.70 
   1  -9   3   51.09    6.30 
   1  -9   3   53.09    6.00 
  -2   9  -3    4.00    3.00 
  -2   9  -3    7.30    3.20 
  -2   9  -3   12.80    3.40 
  -2   9  -3    5.60    2.20 
  -2   9  -3    8.90    2.90 
  -2   9  -3    7.00    2.40 
   2  -9   3    5.30    2.70 
   2  -9   3    4.90    2.60 
   2  -9   3    8.70    2.80 
   2  -9   3    7.60    3.20 
   2  -9   3    4.50    2.60 
  -3   9  -3   33.90    5.40 
  -3   9  -3   28.60    5.40 
  -3   9  -3   35.50    5.10 
  -3   9  -3   33.40    5.70 
  -3   9  -3   22.60    4.40 
  -3   9  -3   29.40    5.30 
   3  -9   3   24.40    4.60 
   3  -9   3   22.60    4.40 
   3  -9   3   32.20    4.90 
   3  -9   3   33.50    5.40 
  -4   9  -3   -0.60    2.60 
  -4   9  -3   -0.80    1.70 
  -4   9  -3    0.60    2.20 
  -4   9  -3   -0.70    1.50 
  -4   9  -3   -1.00    1.70 
  -4   9  -3    2.90    2.40 
   4  -9   3   -2.10    1.80 
   4  -9   3   -0.10    1.90 
   4  -9   3   -2.40    2.10 
   4  -9   3    0.50    2.10 
   4  -9   3   -4.20    2.10 
  -5   9  -3  459.85   24.00 
  -5   9  -3  478.25   23.00 
  -5   9  -3  495.45   23.50 
  -5   9  -3  483.65   24.70 
  -5   9  -3  476.35   23.70 
  -5   9  -3  508.25   24.40 
   5  -9   3  493.95   23.10 
   5  -9   3  482.25   24.00 
   5  -9   3  502.05   23.40 
   5  -9   3  498.95   24.60 
   5  -9   3  497.85   24.00 
  -6   9  -3  213.88   14.70 
  -6   9  -3  207.18   12.90 
  -6   9  -3  196.58   13.70 
  -6   9  -3  185.58   13.20 
  -6   9  -3  199.18   12.50 
  -6   9  -3  213.58   13.70 
   6  -9   3  198.58   12.60 
   6  -9   3  205.18   13.20 
   6  -9   3  203.08   12.50 
   6  -9   3  206.28   14.00 
   6  -9   3  199.98   16.50 
  -7   9  -3   21.70    4.50 
  -7   9  -3   11.40    3.30 
  -7   9  -3   16.30    4.00 
  -7   9  -3   21.80    4.70 
  -7   9  -3   11.70    3.70 
  -7   9  -3   18.80    3.80 
   7  -9   3   22.00    5.00 
   7  -9   3   14.00    3.30 
   7  -9   3   11.50    3.10 
   7  -9   3   12.30    3.60 
  -8   9  -3  112.79    9.70 
  -8   9  -3  112.19    9.90 
  -8   9  -3  116.49   11.30 
  -8   9  -3  100.49    9.80 
  -8   9  -3  110.09    9.60 
   8  -9   3   97.09    9.30 
   8  -9   3   99.39   10.40 
   8  -9   3   92.09    9.30 
   8  -9   3   94.89    8.90 
  -9   9  -3   58.89    7.10 
  -9   9  -3   68.69    8.50 
  -9   9  -3   61.99    7.70 
  -9   9  -3   68.89    8.10 
  -9   9  -3   54.29    9.20 
   9  -9   3   50.29    7.60 
   9  -9   3   58.89    8.40 
   9  -9   3   66.99    7.30 
   9  -9   3   49.99    8.00 
 -10   9  -3   13.90    4.10 
 -10   9  -3   17.30    4.80 
 -10   9  -3   11.50    4.20 
 -10   9  -3   25.20    5.20 
 -10   9  -3   17.50    4.70 
  10  -9   3   15.80    4.10 
  10  -9   3   14.30    4.80 
  10  -9   3   15.40    5.80 
 -11   9  -3   26.90    4.70 
 -11   9  -3   15.20    5.10 
 -11   9  -3   18.10    4.90 
 -11   9  -3   13.10    5.10 
 -11   9  -3   11.20    5.70 
  11  -9   3   13.90    6.40 
  11  -9   3   16.90    4.10 
 -12   9  -3   16.40    4.70 
 -12   9  -3   11.10    6.20 
 -12   9  -3    9.10    3.80 
 -12   9  -3   10.20    4.40 
  12  -9   3    9.70    6.20 
  12  -9   3    8.80    4.40 
   8   8  -3    0.80   11.40 
   8   8  -3   -4.10    5.20 
   8   8  -3   -0.10    4.40 
  -8  -8   3    0.60    5.50 
  -8  -8   3    0.40    4.10 
  -8  -8   3   -2.80    4.10 
  -8  -8   3    3.00    3.60 
  -8  -8   3   -4.10    3.30 
  -8  -8   3    1.60    3.80 
   7   8  -3    7.50    6.40 
   7   8  -3   24.20    6.40 
   7   8  -3   21.30    5.40 
   7   8  -3    8.40    6.20 
  -7  -8   3   18.90    4.50 
  -7  -8   3   24.20    5.50 
  -7  -8   3    8.80    3.30 
  -7  -8   3   12.90    4.50 
  -7  -8   3   13.10    4.50 
   6   8  -3   85.69    9.10 
   6   8  -3   70.29    9.20 
   6   8  -3   82.69   13.20 
  -6  -8   3   86.49    9.90 
  -6  -8   3   79.89   10.00 
  -6  -8   3   72.09    8.50 
  -6  -8   3   69.69    9.00 
  -6  -8   3   78.39    9.20 
  -6  -8   3   63.29   11.40 
   5   8  -3   88.99   12.20 
   5   8  -3   70.09    7.40 
   5   8  -3   85.39    9.00 
   5   8  -3   75.59    8.30 
   5   8  -3   76.79    9.30 
  -5  -8   3   91.19   11.90 
  -5  -8   3   62.79    7.90 
  -5  -8   3   80.39    8.90 
  -5  -8   3   76.19    8.80 
  -5  -8   3   86.19    9.50 
   4   8  -3   -1.20    4.10 
   4   8  -3   -3.10    2.20 
   4   8  -3    0.50    2.40 
   4   8  -3    0.00    3.30 
   4   8  -3   -4.10    2.30 
   4   8  -3   -2.50    2.60 
  -4  -8   3   -2.50    2.00 
  -4  -8   3   -0.20    2.60 
  -4  -8   3   -1.80    1.80 
  -4  -8   3   -3.90    2.60 
  -4  -8   3   -0.30    2.60 
   3   8  -3   -3.10    2.30 
   3   8  -3    1.20    1.90 
   3   8  -3    3.60    2.70 
   3   8  -3   -1.90    1.90 
   3   8  -3   -3.10    2.20 
  -3  -8   3   -0.50    1.90 
  -3  -8   3    2.20    2.70 
  -3  -8   3    0.10    1.80 
  -3  -8   3   -1.40    2.00 
  -3  -8   3   -3.50    2.70 
  -3  -8   3    0.70    2.10 
   2   8  -3   48.90    6.60 
   2   8  -3   48.20    6.60 
   2   8  -3   40.60    5.50 
   2   8  -3   51.49    6.60 
   2   8  -3   45.60    6.40 
   2   8  -3   47.70    6.00 
  -2  -8   3   52.79    6.30 
  -2  -8   3   53.29    6.60 
  -2  -8   3   46.50    6.80 
  -2  -8   3   43.40    6.00 
  -2  -8   3   44.40    6.20 
  -2  -8   3   42.10    5.80 
   1   8  -3   12.00    3.00 
   1   8  -3    6.20    2.50 
   1   8  -3    7.50    2.60 
   1   8  -3    9.00    2.90 
   1   8  -3    4.50    2.50 
   1   8  -3    6.70    3.00 
  -1  -8   3    8.40    2.70 
  -1  -8   3    5.00    2.30 
  -1  -8   3    7.20    3.00 
  -1  -8   3    6.20    2.20 
  -1  -8   3    9.80    2.90 
  -1  -8   3    5.00    2.20 
   0   8  -3   57.19    5.70 
   0   8  -3   45.60    5.60 
   0   8  -3   50.09    6.20 
   0   8  -3   46.10    6.20 
   0   8  -3   54.89    6.70 
   0   8  -3   54.89    6.20 
   0  -8   3   38.70    6.60 
   0  -8   3   51.79    5.90 
   0  -8   3   57.49    6.00 
   0  -8   3   51.39    5.80 
   0  -8   3   46.20    6.30 
   0  -8   3   45.90    5.90 
  -1   8  -3   -1.60    1.50 
  -1   8  -3    0.50    2.10 
  -1   8  -3    0.30    1.90 
  -1   8  -3   -0.10    1.60 
  -1   8  -3    2.60    1.60 
  -1   8  -3   -0.40    2.00 
   1  -8   3    0.80    1.60 
   1  -8   3    0.00    1.50 
   1  -8   3    1.80    2.10 
   1  -8   3    0.50    1.60 
   1  -8   3    2.10    1.50 
   1  -8   3    0.60    1.80 
  -2   8  -3   20.70    3.90 
  -2   8  -3   14.80    3.20 
  -2   8  -3   15.50    3.50 
  -2   8  -3   11.30    2.90 
  -2   8  -3   15.70    3.90 
  -2   8  -3   14.20    3.20 
   2  -8   3   13.20    3.10 
   2  -8   3   12.20    3.10 
   2  -8   3   11.50    3.40 
   2  -8   3    9.90    2.50 
   2  -8   3   12.60    3.20 
   2  -8   3   15.70    3.30 
  -3   8  -3   -1.00    1.50 
  -3   8  -3   -0.30    1.50 
  -3   8  -3   -0.40    1.40 
  -3   8  -3   -1.70    1.20 
  -3   8  -3   -1.40    1.70 
  -3   8  -3    0.00    1.40 
   3  -8   3   -1.70    1.70 
   3  -8   3   -0.70    1.50 
   3  -8   3    0.90    1.60 
   3  -8   3   -0.60    1.60 
  -4   8  -3  103.29   12.10 
  -4   8  -3   87.29    7.40 
  -4   8  -3  100.89    8.70 
  -4   8  -3  102.19    8.50 
  -4   8  -3   96.79    8.10 
  -4   8  -3   98.49    8.20 
   4  -8   3  101.29   10.30 
   4  -8   3  104.99    8.20 
   4  -8   3   98.89    8.40 
   4  -8   3  108.29    8.00 
   4  -8   3   98.59    8.40 
  -5   8  -3   36.30    5.50 
  -5   8  -3   41.50    5.70 
  -5   8  -3   33.70    5.60 
  -5   8  -3   32.40    5.00 
  -5   8  -3   38.90    5.90 
  -5   8  -3   37.60    5.40 
   5  -8   3   36.80    5.00 
   5  -8   3   38.00    5.70 
   5  -8   3   41.20    5.60 
   5  -8   3   49.60    6.10 
   5  -8   3   42.30    5.40 
  -6   8  -3   40.60    5.80 
  -6   8  -3   26.90    4.30 
  -6   8  -3   37.50    5.60 
  -6   8  -3   41.10    5.00 
  -6   8  -3   42.40    5.50 
  -6   8  -3   23.50    5.00 
   6  -8   3   36.50    4.90 
   6  -8   3   37.50    5.80 
   6  -8   3   34.90    5.20 
   6  -8   3   35.40    6.00 
   6  -8   3   34.50    5.00 
  -7   8  -3    2.70    2.50 
  -7   8  -3    3.50    2.60 
  -7   8  -3    1.50    1.70 
  -7   8  -3    0.60    1.70 
   7  -8   3    0.50    2.30 
   7  -8   3    2.70    1.90 
   7  -8   3    4.70    2.30 
   7  -8   3    3.80    2.80 
  -8   8  -3   40.40    5.90 
  -8   8  -3   39.80    6.40 
  -8   8  -3   45.40    7.70 
  -8   8  -3   47.00    6.20 
  -8   8  -3   51.79    6.70 
   8  -8   3   48.90    6.40 
   8  -8   3   51.39    6.10 
   8  -8   3   47.10    7.10 
   8  -8   3   47.30    6.80 
  -9   8  -3   42.00    6.90 
  -9   8  -3   49.90    6.50 
  -9   8  -3   23.90    5.00 
  -9   8  -3   39.20    6.20 
  -9   8  -3   26.20    6.10 
   9  -8   3   33.80    5.80 
   9  -8   3   45.60    5.80 
   9  -8   3   30.70    6.40 
   9  -8   3   37.10    6.00 
   9  -8   3   39.90    6.40 
 -10   8  -3   63.79   10.30 
 -10   8  -3   59.79    7.60 
 -10   8  -3   67.59    8.10 
 -10   8  -3   70.99    7.80 
 -10   8  -3   69.09    7.80 
  10  -8   3   66.59    8.80 
  10  -8   3   59.19    7.40 
  10  -8   3   67.39    8.40 
 -11   8  -3   14.50    4.30 
 -11   8  -3   12.60    4.20 
 -11   8  -3    5.80    3.80 
 -11   8  -3   20.10    3.30 
 -11   8  -3   11.20    4.70 
 -11   8  -3   12.80    4.20 
  11  -8   3   16.60    5.60 
  11  -8   3   13.40    3.30 
 -12   8  -3    4.40    3.30 
 -12   8  -3   -3.20    3.60 
 -12   8  -3    4.10    3.70 
 -12   8  -3    3.40    4.00 
 -12   8  -3   10.40    4.10 
  12  -8   3   11.00    3.40 
  12  -8   3   -2.60    5.20 
   9   7  -3   23.40   10.00 
   8   7  -3   -4.20    3.90 
   8   7  -3   -0.90    3.90 
   8   7  -3   -0.10    3.90 
   8   7  -3    2.10    3.70 
  -8  -7   3   -2.80    2.50 
  -8  -7   3   -3.70    3.10 
  -8  -7   3   -3.10    2.60 
  -8  -7   3   -5.30    4.30 
  -8  -7   3    0.10    2.60 
  -8  -7   3    7.20    6.80 
   7   7  -3   -3.60    3.50 
   7   7  -3   -2.80    5.00 
   7   7  -3    2.70    3.30 
   7   7  -3    3.00    4.10 
  -7  -7   3   -0.40    3.30 
  -7  -7   3   -2.40    3.00 
  -7  -7   3    2.40    2.60 
  -7  -7   3    2.40    2.70 
  -7  -7   3    4.20    4.30 
  -7  -7   3    1.20    2.60 
   6   7  -3    8.90    2.80 
   6   7  -3    8.60    3.40 
   6   7  -3    6.80    4.50 
   6   7  -3    6.10    3.60 
  -6  -7   3    6.30    3.20 
  -6  -7   3    9.50    3.40 
  -6  -7   3    6.20    2.90 
  -6  -7   3    5.10    3.30 
  -6  -7   3    9.50    3.90 
  -6  -7   3    5.40    3.90 
   5   7  -3    6.20    2.80 
   5   7  -3    4.70    3.70 
   5   7  -3    3.10    2.90 
   5   7  -3    8.10    4.00 
   5   7  -3    4.40    3.60 
   5   7  -3    3.50    3.10 
  -5  -7   3    9.70    3.60 
  -5  -7   3    6.20    3.20 
  -5  -7   3    8.40    5.90 
  -5  -7   3    6.10    2.90 
  -5  -7   3    7.00    3.20 
  -5  -7   3    8.30    3.10 
   4   7  -3  227.98   14.80 
   4   7  -3  239.48   14.60 
   4   7  -3  226.48   14.00 
   4   7  -3  237.98   13.50 
   4   7  -3  236.78   14.60 
  -4  -7   3  240.38   13.90 
  -4  -7   3  225.78   13.90 
  -4  -7   3  228.78   13.70 
  -4  -7   3  262.17   15.50 
  -4  -7   3  201.98   14.10 
  -4  -7   3  241.28   14.60 
   3   7  -3  233.18   13.50 
   3   7  -3  208.38   12.20 
   3   7  -3  207.18   13.20 
   3   7  -3  209.78   12.80 
   3   7  -3  208.98   13.80 
  -3  -7   3  219.88   13.70 
  -3  -7   3  205.78   12.70 
  -3  -7   3  200.38   12.60 
  -3  -7   3  206.18   12.40 
  -3  -7   3  186.68   12.90 
  -3  -7   3  196.58   12.40 
   2   7  -3    1.60    1.60 
   2   7  -3    4.80    2.50 
   2   7  -3    5.30    2.50 
   2   7  -3    2.40    1.80 
   2   7  -3    0.10    2.50 
   2   7  -3    2.10    2.00 
  -2  -7   3    3.20    1.90 
  -2  -7   3    2.10    2.10 
  -2  -7   3    5.90    2.30 
  -2  -7   3    4.90    2.10 
  -2  -7   3    1.10    1.90 
  -2  -7   3    6.60    2.40 
   1   7  -3    3.30    1.40 
   1   7  -3    0.50    1.40 
   1   7  -3   -0.40    1.70 
   1   7  -3   -0.70    1.00 
   1   7  -3   -1.40    1.80 
   1   7  -3   -1.30    1.50 
  -1  -7   3    0.50    1.60 
  -1  -7   3   -0.70    1.30 
  -1  -7   3   -0.40    1.80 
  -1  -7   3   -1.30    1.40 
  -1  -7   3    0.80    1.50 
  -1  -7   3    0.60    1.60 
   0   7  -3   19.70    3.70 
   0   7  -3   19.60    4.00 
   0   7  -3   16.60    3.30 
   0   7  -3   23.00    3.90 
   0   7  -3   19.00    3.40 
   0   7  -3   18.40    3.50 
   0  -7   3   21.10    3.60 
   0  -7   3   20.90    3.90 
   0  -7   3   13.90    3.10 
   0  -7   3   18.90    3.70 
   0  -7   3   25.00    4.30 
   0  -7   3   11.50    2.70 
  -1   7  -3  100.59    8.00 
  -1   7  -3   84.59    9.70 
  -1   7  -3   98.89    8.00 
  -1   7  -3  106.89    7.90 
  -1   7  -3  110.29    8.00 
   1  -7   3   95.49    7.60 
   1  -7   3  104.79    7.90 
   1  -7   3  107.49    8.00 
   1  -7   3   98.59    7.30 
   1  -7   3  100.49    7.90 
   1  -7   3  105.29    8.30 
  -2   7  -3   24.10    4.30 
  -2   7  -3   19.90    3.70 
  -2   7  -3   21.70    3.50 
  -2   7  -3   28.30    4.30 
  -2   7  -3   28.00    4.60 
  -2   7  -3   23.80    3.90 
   2  -7   3   24.10    3.60 
   2  -7   3   17.40    3.30 
   2  -7   3   25.30    3.90 
   2  -7   3   25.60    4.00 
   2  -7   3   22.30    3.80 
   2  -7   3   20.40    3.60 
  -3   7  -3    2.20    1.90 
  -3   7  -3    3.00    1.80 
  -3   7  -3    0.20    1.40 
  -3   7  -3    0.80    1.10 
  -3   7  -3    1.70    1.80 
  -3   7  -3   -0.20    1.20 
   3  -7   3    1.30    1.80 
   3  -7   3   -1.10    1.60 
   3  -7   3    0.80    1.40 
  -4   7  -3    4.10    1.80 
  -4   7  -3    4.40    1.80 
  -4   7  -3    4.40    1.90 
  -4   7  -3    4.40    2.20 
  -4   7  -3    4.70    1.90 
  -4   7  -3    2.90    2.30 
   4  -7   3    2.40    1.60 
   4  -7   3    4.40    1.90 
   4  -7   3    4.60    2.20 
   4  -7   3    4.10    2.10 
   4  -7   3    2.40    1.80 
  -5   7  -3   32.10    4.30 
  -5   7  -3   31.00    5.50 
  -5   7  -3   34.70    5.10 
  -5   7  -3   34.10    4.90 
  -5   7  -3   22.90    3.80 
  -5   7  -3   28.20    4.30 
   5  -7   3   38.20    5.20 
   5  -7   3   29.70    4.50 
   5  -7   3   27.80    4.50 
   5  -7   3   39.70    4.20 
   5  -7   3   32.20    4.90 
  -6   7  -3  119.49    9.10 
  -6   7  -3  104.79    9.60 
  -6   7  -3  105.79    8.30 
  -6   7  -3  119.09    8.80 
  -6   7  -3  105.49    7.90 
   6  -7   3  108.89    8.60 
   6  -7   3  122.59    8.10 
   6  -7   3  102.59    8.30 
   6  -7   3  105.89    8.60 
  -7   7  -3   98.39    9.90 
  -7   7  -3  101.39    7.70 
  -7   7  -3   98.19    8.10 
  -7   7  -3   99.39    8.20 
  -7   7  -3  104.89    8.20 
   7  -7   3   98.29    8.00 
   7  -7   3   94.79    8.40 
   7  -7   3  104.69    7.80 
   7  -7   3   91.09    7.90 
  -8   7  -3   13.60    3.40 
  -8   7  -3   20.80    3.90 
  -8   7  -3   22.20    4.40 
  -8   7  -3   14.90    3.90 
  -8   7  -3   16.30    3.90 
   8  -7   3   16.80    3.60 
   8  -7   3   18.60    4.00 
   8  -7   3   14.50    4.70 
   8  -7   3   23.10    5.00 
   8  -7   3   18.50    3.60 
  -9   7  -3   -0.20    3.60 
  -9   7  -3   -2.40    2.30 
  -9   7  -3   -2.90    2.10 
  -9   7  -3    0.80    2.20 
  -9   7  -3   -2.70    2.20 
   9  -7   3    2.00    2.40 
   9  -7   3    0.10    2.00 
   9  -7   3   -3.10    2.70 
 -10   7  -3    5.00    3.10 
 -10   7  -3    3.90    2.90 
 -10   7  -3   12.00    3.60 
 -10   7  -3    9.30    3.20 
 -10   7  -3    3.00    3.10 
 -10   7  -3   10.90    3.30 
  10  -7   3   10.40    4.40 
  10  -7   3    8.50    2.90 
  10  -7   3    8.30    2.80 
  10  -7   3    4.50    3.50 
 -11   7  -3   13.50    5.20 
 -11   7  -3   19.10    6.40 
 -11   7  -3   22.50    4.60 
 -11   7  -3   19.90    5.00 
 -11   7  -3   10.60    3.70 
  11  -7   3   35.00    5.10 
 -12   7  -3   27.00    5.60 
 -12   7  -3   46.90    7.20 
 -12   7  -3   58.09    7.70 
 -12   7  -3   36.60    8.20 
 -12   7  -3   36.60    6.10 
  12  -7   3   36.10    5.80 
   9   6  -3   38.90    6.80 
   9   6  -3   27.70    7.70 
   9   6  -3   34.00    6.70 
   9   6  -3   37.60    6.10 
  -9  -6   3   41.30    8.10 
  -9  -6   3   30.70    7.00 
  -9  -6   3   54.69    6.80 
  -9  -6   3   32.00    5.70 
  -9  -6   3   48.50    7.40 
   8   6  -3    4.20    4.70 
   8   6  -3    4.10    4.20 
   8   6  -3    2.10    3.50 
  -8  -6   3    3.10    3.20 
  -8  -6   3    8.10    3.60 
  -8  -6   3    4.10    3.10 
  -8  -6   3   11.20    4.70 
  -8  -6   3   12.50    3.10 
  -8  -6   3    9.50    3.80 
   7   6  -3   38.70    8.10 
   7   6  -3   36.20    6.10 
   7   6  -3   47.70   10.10 
   7   6  -3   34.00    6.10 
   7   6  -3   40.90    6.00 
  -7  -6   3   49.00    8.40 
  -7  -6   3   32.70    5.50 
  -7  -6   3   58.49    7.80 
  -7  -6   3   37.00    5.90 
  -7  -6   3   45.50    6.20 
  -7  -6   3   38.60    6.40 
   6   6  -3   58.09    7.40 
   6   6  -3   74.39    8.60 
   6   6  -3   70.59    7.90 
   6   6  -3   74.49    6.90 
   6   6  -3   78.59   11.00 
   6   6  -3   71.39   11.00 
  -6  -6   3   69.99    8.50 
  -6  -6   3   73.59    7.50 
  -6  -6   3   62.99    7.00 
  -6  -6   3   70.39    7.60 
  -6  -6   3   71.09    7.50 
   5   6  -3   74.69    6.80 
   5   6  -3   87.29    8.30 
   5   6  -3   86.09   10.80 
   5   6  -3   73.09    8.00 
   5   6  -3   61.89    8.10 
   5   6  -3   65.99    7.40 
  -5  -6   3   79.19    7.80 
  -5  -6   3   78.29    7.40 
  -5  -6   3   74.79    7.20 
  -5  -6   3   65.79    8.00 
  -5  -6   3   69.39    7.50 
  -5  -6   3   74.49    7.50 
   4   6  -3   18.00    3.60 
   4   6  -3   17.80    3.80 
   4   6  -3   18.50    3.60 
   4   6  -3   14.60    3.30 
   4   6  -3   12.90    3.30 
  -4  -6   3   15.40    3.70 
  -4  -6   3   13.70    3.60 
  -4  -6   3   13.40    3.30 
  -4  -6   3   11.30    3.20 
  -4  -6   3   20.60    4.80 
  -4  -6   3   18.00    3.60 
   3   6  -3  123.59    8.70 
   3   6  -3  141.79    9.50 
   3   6  -3  133.59    9.40 
   3   6  -3  128.29    9.90 
   3   6  -3  141.79    9.70 
  -3  -6   3  138.79    9.50 
  -3  -6   3  131.09    9.00 
  -3  -6   3  130.39    9.80 
  -3  -6   3  137.19    9.20 
  -3  -6   3  136.29    9.30 
  -3  -6   3  146.49   10.30 
   2   6  -3  139.49    8.90 
   2   6  -3  135.19    9.90 
   2   6  -3  151.78    9.90 
   2   6  -3  152.98    9.90 
   2   6  -3  155.48    9.50 
   2   6  -3  142.99    9.60 
  -2  -6   3  142.89    9.30 
  -2  -6   3  145.59    9.10 
  -2  -6   3  143.09    9.50 
  -2  -6   3  143.39   10.10 
  -2  -6   3  139.99    9.90 
  -2  -6   3  142.99    9.40 
   1   6  -3   11.40    2.50 
   1   6  -3    9.60    2.50 
   1   6  -3    6.90    2.20 
   1   6  -3    8.60    2.60 
   1   6  -3    7.60    2.20 
   1   6  -3   10.10    2.70 
  -1  -6   3    8.60    2.40 
  -1  -6   3    7.20    2.10 
  -1  -6   3    9.60    2.40 
  -1  -6   3    8.70    2.40 
  -1  -6   3    7.60    2.30 
  -1  -6   3   11.90    2.90 
   0   6  -3  242.18   12.80 
   0   6  -3  230.98   12.00 
   0   6  -3  234.28   12.60 
   0   6  -3  237.58   13.20 
   0   6  -3  241.08   12.60 
   0   6  -3  240.98   12.90 
   0  -6   3  231.28   13.00 
   0  -6   3  247.28   12.80 
   0  -6   3  249.48   12.80 
   0  -6   3  227.18   12.40 
   0  -6   3  258.97   13.40 
   0  -6   3  216.98   12.00 
  -1   6  -3  399.36   18.50 
  -1   6  -3  387.26   17.80 
  -1   6  -3  353.36   22.00 
  -1   6  -3  381.16   18.50 
  -1   6  -3  411.96   18.90 
  -1   6  -3  401.56   18.90 
   1  -6   3  383.16   18.30 
   1  -6   3  442.16   18.80 
   1  -6   3  405.06   18.00 
   1  -6   3  399.26   18.80 
   1  -6   3  421.46   18.80 
   1  -6   3  416.56   18.90 
  -2   6  -3   12.00    2.50 
  -2   6  -3   10.80    2.40 
  -2   6  -3    9.60    2.30 
  -2   6  -3   11.90    2.70 
  -2   6  -3   10.20    2.40 
  -2   6  -3   14.50    2.90 
   2  -6   3   16.70    2.90 
   2  -6   3   12.90    2.90 
   2  -6   3   11.10    2.70 
   2  -6   3    8.90    2.40 
   2  -6   3   10.80    2.40 
   2  -6   3    9.60    2.60 
  -3   6  -3   87.39    6.60 
  -3   6  -3   93.19    6.60 
  -3   6  -3   86.89    7.00 
  -3   6  -3   91.29    7.00 
  -3   6  -3   84.49    8.10 
   3  -6   3   92.89    7.00 
   3  -6   3   95.49    6.90 
   3  -6   3   96.69    6.60 
  -4   6  -3   44.10    4.50 
  -4   6  -3   42.50    4.40 
  -4   6  -3   50.79    5.10 
  -4   6  -3   43.50    5.00 
  -4   6  -3   49.00    5.80 
  -4   6  -3   42.70    4.80 
   4  -6   3   48.00    5.20 
   4  -6   3   46.30    4.80 
   4  -6   3   49.90    4.70 
   4  -6   3   46.20    4.50 
   4  -6   3   43.40    4.70 
  -5   6  -3   36.80    4.40 
  -5   6  -3   29.90    4.10 
  -5   6  -3   34.10    5.10 
  -5   6  -3   32.40    3.80 
  -5   6  -3   34.30    4.20 
  -5   6  -3   39.50    4.60 
   5  -6   3   39.00    4.80 
   5  -6   3   36.70    4.10 
   5  -6   3   35.50    3.90 
   5  -6   3   34.90    4.20 
   5  -6   3   30.50    4.60 
  -6   6  -3   30.70    4.20 
  -6   6  -3   35.50    5.80 
  -6   6  -3   36.30    4.80 
  -6   6  -3   28.60    4.60 
  -6   6  -3   30.00    4.10 
   6  -6   3   33.00    4.10 
   6  -6   3   28.00    4.20 
   6  -6   3   32.10    4.50 
   6  -6   3   22.50    4.00 
  -7   6  -3  254.17   13.70 
  -7   6  -3  231.78   13.40 
  -7   6  -3  237.88   12.80 
  -7   6  -3  239.58   13.40 
  -7   6  -3  246.78   16.10 
   7  -6   3  232.58   13.50 
   7  -6   3  245.38   15.00 
   7  -6   3  249.78   13.60 
   7  -6   3  244.18   12.80 
   7  -6   3  239.28   13.20 
  -8   6  -3  127.29    8.80 
  -8   6  -3  129.99   10.70 
  -8   6  -3  133.19   12.10 
  -8   6  -3  130.49    9.50 
   8  -6   3  132.19    9.50 
   8  -6   3  133.49    9.30 
   8  -6   3  127.99    8.90 
   8  -6   3  134.39   11.30 
   8  -6   3  132.59    9.20 
  -9   6  -3  116.39   11.30 
  -9   6  -3   66.59    9.50 
  -9   6  -3  101.99    8.50 
  -9   6  -3   88.09    7.60 
   9  -6   3   93.79    7.50 
   9  -6   3   92.19    7.80 
 -10   6  -3   -2.10    2.60 
 -10   6  -3    5.20    2.30 
 -10   6  -3    1.00    2.50 
  10  -6   3    0.90    2.10 
  10  -6   3   -0.30    3.20 
  10  -6   3   -3.40    2.30 
  10  -6   3    4.60    2.40 
 -11   6  -3    5.20    3.00 
 -11   6  -3   -1.40    2.30 
 -11   6  -3   -0.50    2.20 
  11  -6   3   -5.50    3.40 
  11  -6   3   -2.50    2.40 
  11  -6   3   -1.50    2.40 
 -12   6  -3   -2.00    3.30 
 -12   6  -3    6.20    3.10 
 -12   6  -3    6.90    3.10 
 -12   6  -3   -3.70    4.00 
  12  -6   3    0.30    3.20 
  12  -6   3   -0.50    4.80 
  10   5  -3    4.80    4.80 
  10   5  -3   -1.00    3.80 
  10   5  -3    1.10    4.90 
 -10  -5   3   -4.50    2.50 
 -10  -5   3    3.10    3.50 
   9   5  -3   23.20    5.90 
   9   5  -3   22.50    5.00 
   9   5  -3   16.60    5.30 
   9   5  -3   21.90    5.90 
  -9  -5   3   33.70    5.40 
  -9  -5   3   26.20    5.50 
  -9  -5   3   28.40    4.90 
  -9  -5   3   18.90    4.50 
  -9  -5   3   36.10    7.50 
   8   5  -3   37.40    6.80 
   8   5  -3   33.70    5.30 
   8   5  -3   34.50    5.20 
   8   5  -3   50.59    9.40 
  -8  -5   3   33.80    6.10 
  -8  -5   3   47.20    6.80 
  -8  -5   3   44.20    6.60 
  -8  -5   3   27.30    5.10 
  -8  -5   3   40.40    7.40 
  -8  -5   3   39.40    6.00 
   7   5  -3   14.30    5.30 
   7   5  -3   18.20    3.60 
   7   5  -3   17.60    3.50 
   7   5  -3   17.70    4.30 
   7   5  -3   15.00    3.30 
  -7  -5   3   23.00    4.60 
  -7  -5   3   25.20    7.70 
  -7  -5   3   14.10    3.80 
  -7  -5   3   14.60    4.20 
  -7  -5   3   20.50    5.00 
  -7  -5   3   13.50    3.40 
   6   5  -3   34.20    5.60 
   6   5  -3   42.40    6.30 
   6   5  -3   52.49    6.50 
   6   5  -3   49.40    8.50 
   6   5  -3   37.40    5.20 
   6   5  -3   37.40    5.50 
  -6  -5   3   42.60    6.30 
  -6  -5   3   45.60    6.30 
  -6  -5   3   48.70    7.40 
  -6  -5   3   42.90    6.00 
  -6  -5   3   45.50    5.70 
  -6  -5   3   39.00    5.80 
   5   5  -3   10.20    2.90 
   5   5  -3    3.80    2.20 
   5   5  -3   11.20    2.90 
   5   5  -3    9.40    2.40 
   5   5  -3   10.60    3.10 
   5   5  -3    7.00    3.70 
  -5  -5   3    8.40    3.10 
  -5  -5   3    6.00    2.60 
  -5  -5   3    9.00    2.80 
  -5  -5   3    8.40    2.70 
  -5  -5   3   11.60    3.70 
  -5  -5   3    4.10    2.20 
   4   5  -3   10.50    2.90 
   4   5  -3   10.10    2.90 
   4   5  -3    8.50    2.70 
   4   5  -3    9.50    2.50 
   4   5  -3   10.90    2.60 
  -4  -5   3    9.90    2.70 
  -4  -5   3   10.50    3.30 
  -4  -5   3    8.30    2.50 
  -4  -5   3    9.70    2.60 
  -4  -5   3    7.50    2.90 
  -4  -5   3   10.90    2.70 
   3   5  -3  116.29   10.20 
   3   5  -3  114.69    8.20 
   3   5  -3  103.09    7.40 
   3   5  -3  106.89    7.80 
   3   5  -3  101.39    8.10 
   3   5  -3   94.29    9.30 
  -3  -5   3   86.69    7.60 
  -3  -5   3  112.89    7.90 
  -3  -5   3  111.99    8.00 
  -3  -5   3  105.99    7.70 
  -3  -5   3   96.39    7.40 
  -3  -5   3  113.39    8.70 
   2   5  -3  173.88   11.00 
   2   5  -3  185.58   11.00 
   2   5  -3  189.38   10.60 
   2   5  -3  170.18   10.00 
   2   5  -3  196.38   10.90 
   2   5  -3  197.68   10.80 
  -2  -5   3  178.98   11.00 
  -2  -5   3  195.98   10.60 
  -2  -5   3  195.28   10.50 
  -2  -5   3  196.08   11.40 
  -2  -5   3  185.88   10.60 
  -2  -5   3  207.38   11.00 
   1   5  -3  197.48   10.90 
   1   5  -3  211.58   11.00 
   1   5  -3  197.18   11.00 
   1   5  -3  189.78   10.40 
   1   5  -3  194.98   11.40 
   1   5  -3  203.78   11.40 
  -1  -5   3  207.98   11.00 
  -1  -5   3  212.08   11.10 
  -1  -5   3  210.58   11.20 
  -1  -5   3  216.28   11.00 
  -1  -5   3  215.98   11.90 
  -1  -5   3  209.78   11.90 
   0   5  -3   51.09    5.30 
   0   5  -3   48.50    4.40 
   0   5  -3   50.89    5.00 
   0   5  -3   50.09    4.70 
   0   5  -3   46.70    4.70 
   0   5  -3   44.30    4.60 
   0  -5   3   51.89    4.50 
   0  -5   3   53.39    4.90 
   0  -5   3   44.80    4.50 
   0  -5   3   51.39    5.10 
   0  -5   3   49.00    4.60 
   0  -5   3   49.40    5.00 
  -1   5  -3  473.15   20.40 
  -1   5  -3  483.45   21.20 
  -1   5  -3  456.05   20.40 
  -1   5  -3  457.15   20.30 
  -1   5  -3  491.25   20.70 
  -1   5  -3  451.75   19.70 
   1  -5   3  471.45   20.60 
   1  -5   3  447.56   20.30 
   1  -5   3  511.85   20.60 
   1  -5   3  460.95   21.00 
   1  -5   3  495.85   20.60 
   1  -5   3  507.45   20.20 
  -2   5  -3    5.60    1.90 
  -2   5  -3    4.10    1.60 
  -2   5  -3    4.40    1.50 
  -2   5  -3    2.00    1.20 
  -2   5  -3    1.50    1.30 
  -2   5  -3    4.10    1.70 
   2  -5   3    2.10    1.40 
   2  -5   3    0.60    1.10 
   2  -5   3    2.60    1.80 
   2  -5   3    1.60    1.30 
   2  -5   3    4.50    1.60 
   2  -5   3    3.20    1.30 
  -3   5  -3  130.49    8.10 
  -3   5  -3  122.09    7.40 
  -3   5  -3  138.99    9.10 
  -3   5  -3  138.09    7.70 
  -3   5  -3  125.89    7.90 
   3  -5   3  131.09    7.60 
   3  -5   3  122.99    7.80 
   3  -5   3  124.99    7.90 
   3  -5   3  138.09    7.70 
  -4   5  -3  234.18   11.90 
  -4   5  -3  239.28   11.90 
  -4   5  -3  225.58   11.30 
  -4   5  -3  221.68   11.90 
  -4   5  -3  241.58   11.10 
  -4   5  -3  217.78   13.20 
   4  -5   3  235.28   11.50 
   4  -5   3  235.28   11.10 
   4  -5   3  242.28   12.10 
   4  -5   3  240.48   12.20 
   4  -5   3  246.18   12.00 
  -5   5  -3    8.30    2.00 
  -5   5  -3    8.60    2.20 
  -5   5  -3   11.10    2.50 
  -5   5  -3   13.10    2.60 
  -5   5  -3    8.30    2.70 
   5  -5   3   11.70    2.30 
   5  -5   3   11.30    2.80 
   5  -5   3   11.00    2.50 
   5  -5   3   13.50    4.00 
   5  -5   3    6.10    3.50 
  -6   5  -3   36.30    4.20 
  -6   5  -3   31.30    4.10 
  -6   5  -3   39.60    4.50 
  -6   5  -3   36.00    3.90 
  -6   5  -3   36.90    5.80 
   6  -5   3   34.00    4.20 
   6  -5   3   35.10    4.00 
   6  -5   3   38.90    4.30 
   6  -5   3   33.40    5.50 
   6  -5   3   35.80    4.40 
  -7   5  -3    0.80    1.30 
  -7   5  -3    2.20    1.50 
   7  -5   3    2.30    1.30 
   7  -5   3    1.50    1.50 
   7  -5   3    4.10    3.10 
   7  -5   3    1.40    1.90 
  -8   5  -3   57.29    5.90 
  -8   5  -3   54.39    5.30 
   8  -5   3   45.50    5.40 
   8  -5   3   61.49    5.40 
   8  -5   3   52.69    5.60 
   8  -5   3   56.39    6.00 
  -9   5  -3   94.79   10.30 
  -9   5  -3  118.99    8.80 
  -9   5  -3  127.39    8.50 
   9  -5   3  117.09    9.00 
   9  -5   3  122.19    8.20 
   9  -5   3  124.79    8.40 
   9  -5   3  143.39   10.40 
 -10   5  -3   45.50    5.30 
 -10   5  -3   36.60    5.60 
 -10   5  -3   28.80    8.10 
  10  -5   3   39.00    6.10 
  10  -5   3   40.00    5.50 
  10  -5   3   39.90    5.30 
  10  -5   3   35.90    5.60 
 -11   5  -3    9.90    3.10 
 -11   5  -3    7.20    2.70 
 -11   5  -3    5.90    3.60 
  11  -5   3   10.40    2.60 
  11  -5   3    7.20    2.80 
 -12   5  -3    2.20    3.20 
 -12   5  -3   -2.20    2.30 
  11   4  -3    6.10    4.50 
  11   4  -3   22.80    5.40 
  11   4  -3   13.80    6.60 
 -11  -4   3   11.60    5.30 
 -11  -4   3   30.20    6.20 
 -11  -4   3   19.60    5.70 
 -11  -4   3   11.90    4.10 
  10   4  -3   15.90    4.50 
  10   4  -3   13.50    6.10 
  10   4  -3   13.00    4.70 
 -10  -4   3   19.40    4.90 
 -10  -4   3   14.50    4.90 
 -10  -4   3   11.70    3.90 
 -10  -4   3   15.00    4.50 
   9   4  -3    6.20    3.50 
   9   4  -3    3.30    3.20 
   9   4  -3    7.80    4.30 
   9   4  -3    3.50    4.00 
  -9  -4   3   14.50    3.70 
  -9  -4   3   10.00    3.70 
  -9  -4   3   11.50    3.40 
  -9  -4   3    5.20    4.70 
  -9  -4   3    8.00    3.30 
   8   4  -3    1.40    2.60 
   8   4  -3   -2.50    2.20 
   8   4  -3   -1.50    2.10 
  -8  -4   3   -0.90    3.60 
  -8  -4   3   -0.80    2.30 
  -8  -4   3   -0.50    2.50 
  -8  -4   3   -1.60    2.40 
  -8  -4   3   -4.40    3.10 
   7   4  -3    0.80    2.30 
   7   4  -3    1.00    2.40 
   7   4  -3   -2.10    1.90 
   7   4  -3    1.40    2.60 
   7   4  -3    0.50    2.70 
   7   4  -3    1.80    2.30 
  -7  -4   3   -2.70    2.80 
  -7  -4   3    1.80    2.10 
  -7  -4   3   -0.60    2.30 
  -7  -4   3    2.70    2.40 
  -7  -4   3    2.00    2.10 
  -7  -4   3    2.50    2.10 
   6   4  -3   17.30    3.60 
   6   4  -3   17.40    3.40 
   6   4  -3   19.30    4.30 
   6   4  -3   17.20    3.40 
   6   4  -3   19.60    4.80 
  -6  -4   3   13.30    3.20 
  -6  -4   3   17.80    3.60 
  -6  -4   3   29.50    4.10 
  -6  -4   3   19.00    3.80 
  -6  -4   3   18.10    3.80 
   5   4  -3  181.98   10.90 
   5   4  -3  176.08   11.40 
   5   4  -3  174.38   11.30 
   5   4  -3  189.18   11.50 
   5   4  -3  187.88   11.40 
   5   4  -3  213.88   14.40 
  -5  -4   3  195.68   11.70 
  -5  -4   3  210.68   11.50 
  -5  -4   3  198.58   11.80 
  -5  -4   3  184.18   11.20 
  -5  -4   3  178.08   11.10 
  -5  -4   3  203.68   13.30 
   4   4  -3   34.60    4.30 
   4   4  -3   23.80    3.70 
   4   4  -3   31.10    4.60 
   4   4  -3   21.80    4.10 
   4   4  -3   18.40    3.30 
  -4  -4   3   30.10    4.40 
  -4  -4   3   23.20    3.80 
  -4  -4   3   24.50    4.10 
  -4  -4   3   26.30    4.60 
  -4  -4   3   32.50    4.20 
  -4  -4   3   27.20    4.20 
   3   4  -3    6.10    1.90 
   3   4  -3    6.80    2.20 
   3   4  -3    6.10    2.10 
   3   4  -3    4.90    1.90 
   3   4  -3    6.40    1.90 
   3   4  -3    6.90    2.20 
  -3  -4   3    4.50    1.60 
  -3  -4   3    6.80    2.00 
  -3  -4   3    9.00    2.50 
  -3  -4   3    6.20    1.80 
  -3  -4   3    3.90    1.70 
   2   4  -3  107.09    7.20 
   2   4  -3  109.99    7.40 
   2   4  -3  110.59    7.00 
   2   4  -3  115.19    7.70 
   2   4  -3  115.59    7.30 
   2   4  -3  114.09    8.10 
  -2  -4   3  119.09    7.40 
  -2  -4   3  120.19    7.50 
  -2  -4   3  112.69    8.00 
  -2  -4   3  112.89    7.60 
  -2  -4   3  120.29    7.40 
  -2  -4   3  107.99    7.60 
   1   4  -3   13.40    2.40 
   1   4  -3   10.70    2.30 
   1   4  -3   12.50    2.40 
   1   4  -3   15.50    2.70 
   1   4  -3   13.20    2.50 
   1   4  -3   12.90    2.60 
  -1  -4   3   14.40    2.40 
  -1  -4   3   15.40    2.70 
  -1  -4   3   18.80    3.10 
  -1  -4   3   12.70    2.40 
  -1  -4   3   11.00    2.20 
  -1  -4   3   11.90    2.60 
   0   4  -3   57.49    4.80 
   0   4  -3   54.99    4.40 
   0   4  -3   60.99    5.40 
   0   4  -3   55.89    4.70 
   0   4  -3   60.99    4.80 
   0   4  -3   62.99    5.00 
   0  -4   3   62.59    4.90 
   0  -4   3   63.29    5.10 
   0  -4   3   63.29    4.80 
   0  -4   3   56.79    5.30 
   0  -4   3   61.69    4.70 
   0  -4   3   59.29    4.70 
  -1   4  -3    5.80    1.90 
  -1   4  -3    7.20    1.80 
  -1   4  -3    5.10    1.60 
  -1   4  -3    5.10    1.30 
  -1   4  -3    7.70    1.90 
  -1   4  -3    6.30    1.50 
   1  -4   3    3.40    1.60 
   1  -4   3    5.90    1.70 
   1  -4   3    5.30    1.60 
   1  -4   3    6.20    1.70 
   1  -4   3    5.30    1.80 
   1  -4   3    4.20    1.40 
  -2   4  -3   44.60    3.90 
  -2   4  -3   41.30    3.90 
  -2   4  -3   47.50    4.20 
  -2   4  -3   39.20    3.80 
  -2   4  -3   41.30    4.80 
  -2   4  -3   41.20    3.60 
   2  -4   3   45.20    4.00 
   2  -4   3   45.40    3.90 
   2  -4   3   45.80    4.70 
   2  -4   3   46.00    3.90 
   2  -4   3   47.00    4.00 
   2  -4   3   45.00    4.00 
  -3   4  -3  101.69    5.80 
  -3   4  -3   82.59    7.90 
  -3   4  -3   93.49    5.70 
  -3   4  -3   93.89    6.10 
  -3   4  -3   84.59    5.90 
  -3   4  -3   95.39    7.30 
   3  -4   3   89.39    5.60 
   3  -4   3   99.49    5.80 
   3  -4   3   93.99    5.90 
   3  -4   3   92.39    5.90 
   3  -4   3   95.49    6.10 
  -4   4  -3  193.18    9.20 
  -4   4  -3  186.68    9.70 
  -4   4  -3  195.88    9.80 
  -4   4  -3  188.98   11.50 
  -4   4  -3  196.18   10.50 
   4  -4   3  200.98    9.40 
   4  -4   3  192.98    9.70 
   4  -4   3  176.18    9.40 
   4  -4   3  183.58    9.40 
   4  -4   3  165.68   10.80 
  -5   4  -3  617.24   27.70 
  -5   4  -3  589.34   24.60 
  -5   4  -3  604.84   24.70 
  -5   4  -3  601.94   24.80 
  -5   4  -3  595.04   24.00 
   5  -4   3  624.64   24.80 
   5  -4   3  611.44   24.60 
   5  -4   3  618.34   24.10 
  -6   4  -3  236.68   12.00 
  -6   4  -3  238.88   11.40 
   6  -4   3  232.48   12.90 
   6  -4   3  233.38   11.30 
   6  -4   3  229.58   11.80 
   6  -4   3  249.48   12.10 
   6  -4   3  223.28   13.40 
  -7   4  -3  173.78    9.50 
  -7   4  -3  178.78   10.10 
   7  -4   3  180.58   10.10 
   7  -4   3  179.78    9.80 
   7  -4   3  182.18    9.50 
   7  -4   3  154.68   11.40 
   7  -4   3  179.98   10.00 
  -8   4  -3   65.59    6.00 
  -8   4  -3   79.99    6.40 
  -8   4  -3   78.19    6.30 
   8  -4   3   87.79    6.60 
   8  -4   3   78.39    6.20 
   8  -4   3   82.49    6.60 
   8  -4   3   80.59    5.80 
  -9   4  -3    1.60    2.40 
  -9   4  -3    3.90    1.90 
  -9   4  -3    5.80    2.50 
  -9   4  -3    6.70    2.20 
   9  -4   3    5.30    2.70 
   9  -4   3    4.80    1.90 
   9  -4   3    6.00    2.30 
 -10   4  -3  135.99    9.00 
 -10   4  -3  144.89    9.80 
  10  -4   3  129.89    8.90 
  10  -4   3  122.79    8.40 
 -11   4  -3   34.80    5.60 
 -11   4  -3   26.00    4.30 
  11   3  -3   23.40    6.90 
  11   3  -3   26.20    5.90 
  11   3  -3   21.90    5.00 
 -11  -3   3   26.60    5.60 
 -11  -3   3   19.50    4.90 
 -11  -3   3   32.90    6.50 
 -11  -3   3   29.10    6.50 
  10   3  -3   75.19    8.60 
  10   3  -3   80.79    9.50 
  10   3  -3   70.69   10.30 
 -10  -3   3   90.09    9.80 
 -10  -3   3   80.09    8.20 
 -10  -3   3   75.19    9.10 
 -10  -3   3   77.49    8.90 
   9   3  -3   45.70    7.30 
   9   3  -3   59.89    7.70 
   9   3  -3   59.49    9.50 
   9   3  -3   59.79    6.70 
  -9  -3   3   78.39   10.70 
  -9  -3   3   58.49    7.50 
  -9  -3   3   66.89    8.00 
  -9  -3   3   56.29    7.80 
  -9  -3   3   59.09    7.30 
   8   3  -3  109.19    9.50 
   8   3  -3  122.69   10.10 
   8   3  -3  129.79    9.50 
   8   3  -3  133.69   13.50 
  -8  -3   3  151.78   10.60 
  -8  -3   3  145.29   11.10 
  -8  -3   3  141.39   10.90 
  -8  -3   3  140.29   10.50 
  -8  -3   3  147.99   12.90 
   7   3  -3   37.40    5.30 
   7   3  -3   30.20    4.50 
   7   3  -3   33.70    4.90 
   7   3  -3   35.20    5.30 
   7   3  -3   34.40    5.10 
   7   3  -3   41.10    7.30 
  -7  -3   3   22.00    4.60 
  -7  -3   3   23.90    4.30 
  -7  -3   3   38.50    5.50 
  -7  -3   3   24.90    5.50 
  -7  -3   3   25.90    4.80 
   6   3  -3    5.20    2.40 
   6   3  -3    7.50    2.50 
   6   3  -3    8.50    2.80 
   6   3  -3    8.70    3.10 
   6   3  -3    9.00    2.60 
   6   3  -3   15.30    2.90 
  -6  -3   3    5.40    2.50 
  -6  -3   3    6.30    2.40 
  -6  -3   3    9.80    3.00 
  -6  -3   3   11.30    3.00 
  -6  -3   3   12.60    3.20 
  -6  -3   3    8.50    2.30 
   5   3  -3  523.15   22.90 
   5   3  -3  523.65   23.30 
   5   3  -3  517.95   23.70 
   5   3  -3  496.75   22.70 
   5   3  -3  527.85   23.20 
   5   3  -3  520.15   25.20 
  -5  -3   3  498.35   23.00 
  -5  -3   3  564.14   23.50 
  -5  -3   3  532.85   23.80 
  -5  -3   3  530.35   23.50 
  -5  -3   3  557.44   25.90 
  -5  -3   3  508.65   24.30 
   4   3  -3  336.47   16.40 
   4   3  -3  328.07   15.70 
   4   3  -3  337.27   16.00 
   4   3  -3  334.87   16.10 
   4   3  -3  342.17   16.00 
  -4  -3   3  348.67   15.60 
  -4  -3   3  350.56   16.60 
  -4  -3   3  330.97   16.20 
  -4  -3   3  324.67   15.80 
  -4  -3   3  335.97   16.00 
  -4  -3   3  333.17   17.30 
   3   3  -3 1031.20   40.10 
   3   3  -3  963.40   40.30 
   3   3  -3 1065.49   40.40 
   3   3  -3 1012.50   40.20 
   3   3  -3 1035.50   41.30 
   3   3  -3 1054.19   40.00 
  -3  -3   3 1050.19   40.10 
  -3  -3   3 1165.48   40.30 
  -3  -3   3 1047.10   40.50 
  -3  -3   3 1011.30   41.30 
  -3  -3   3 1049.99   40.30 
  -3  -3   3 1042.60   40.50 
   2   3  -3    1.50    1.10 
   2   3  -3    0.30    0.90 
   2   3  -3    1.80    1.30 
   2   3  -3    1.90    1.20 
   2   3  -3    0.80    1.10 
   2   3  -3    1.00    1.20 
  -2  -3   3    2.70    1.30 
  -2  -3   3    0.40    1.20 
  -2  -3   3    1.80    1.20 
  -2  -3   3    0.60    1.20 
  -2  -3   3    1.00    1.00 
  -2  -3   3    1.10    1.10 
   1   3  -3  109.69    7.30 
   1   3  -3  110.89    6.60 
   1   3  -3  109.29    6.60 
   1   3  -3  105.29    6.20 
   1   3  -3  129.29    7.00 
   1   3  -3  105.69    6.50 
  -1  -3   3  105.09    6.50 
  -1  -3   3  107.59    6.50 
  -1  -3   3  111.19    6.50 
  -1  -3   3  111.59    7.50 
  -1  -3   3  108.49    6.30 
   0   3  -3 1036.50   37.50 
   0   3  -3  930.71   37.50 
   0   3  -3  991.10   37.70 
   0   3  -3  996.10   39.10 
   0   3  -3  986.10   37.80 
   0   3  -3 1045.80   38.00 
   0  -3   3  950.60   37.60 
   0  -3   3  992.20   37.60 
   0  -3   3 1096.39   39.50 
   0  -3   3 1073.69   37.60 
   0  -3   3 1045.00   37.90 
  -1   3  -3   29.70    3.00 
  -1   3  -3   28.10    3.00 
  -1   3  -3   22.80    2.90 
  -1   3  -3   27.50    3.70 
  -1   3  -3   29.30    2.80 
  -1   3  -3   28.80    3.10 
   1  -3   3   30.70    3.70 
   1  -3   3   25.80    2.80 
   1  -3   3   31.70    2.90 
   1  -3   3   32.00    2.90 
   1  -3   3   27.80    3.10 
   1  -3   3   30.30    3.10 
  -2   3  -3   73.29    4.70 
  -2   3  -3   68.59    4.50 
  -2   3  -3   72.89    5.90 
  -2   3  -3   76.49    4.50 
  -2   3  -3   75.29    4.80 
  -2   3  -3   74.89    4.80 
   2  -3   3   75.89    4.70 
   2  -3   3   79.39    4.80 
   2  -3   3   83.79    4.80 
   2  -3   3   82.59    6.00 
   2  -3   3   75.89    5.80 
   2  -3   3   74.59    4.70 
  -3   3  -3   22.00    2.40 
  -3   3  -3   22.10    3.40 
  -3   3  -3   22.10    2.40 
  -3   3  -3   23.10    2.70 
  -3   3  -3   22.70    2.60 
  -3   3  -3   20.20    2.50 
   3  -3   3   19.40    2.40 
   3  -3   3   20.70    2.50 
   3  -3   3   20.80    3.70 
   3  -3   3   25.20    2.50 
  -4   3  -3   77.89    5.00 
  -4   3  -3   81.19    5.20 
  -4   3  -3   79.09    4.70 
   4  -3   3   67.99    6.50 
   4  -3   3   83.59    5.10 
   4  -3   3   83.39    5.10 
   4  -3   3   77.49    4.90 
   4  -3   3   84.19    4.80 
  -5   3  -3   75.99    4.90 
  -5   3  -3   80.19    5.30 
   5  -3   3   67.19    6.90 
   5  -3   3   77.79    4.80 
   5  -3   3   79.49    5.10 
   5  -3   3   74.99    5.10 
   5  -3   3   82.39    5.20 
  -6   3  -3  224.88   10.30 
  -6   3  -3  217.88   10.50 
  -6   3  -3  176.88   13.30 
  -6   3  -3  229.68   10.80 
   6  -3   3  222.38   10.30 
   6  -3   3  218.78   10.00 
   6  -3   3  190.18   12.20 
  -7   3  -3   81.49    5.90 
  -7   3  -3   80.49    5.50 
  -7   3  -3   57.79    8.20 
  -7   3  -3   79.09    5.80 
  -8   3  -3   42.20    4.40 
  -8   3  -3   40.30    4.30 
  -8   3  -3   30.70    6.20 
  -9   3  -3   26.80    4.00 
  -9   3  -3   19.30    5.40 
  -9   3  -3   27.50    4.00 
 -10   3  -3    2.60    2.00 
 -10   3  -3   -1.20    2.40 
  12   2  -3    8.70    4.50 
  12   2  -3   17.90    4.90 
 -12  -2   3   24.30    5.10 
 -12  -2   3    7.60    4.20 
 -12  -2   3    6.30    5.20 
 -12  -2   3   13.80    5.00 
  11   2  -3   -3.50    3.50 
  11   2  -3   -6.10    2.60 
 -11  -2   3   -1.90    2.70 
 -11  -2   3    1.70    3.20 
 -11  -2   3   -0.30    2.40 
  10   2  -3    1.50    2.60 
  10   2  -3    0.00    2.70 
  10   2  -3   -0.50    3.20 
 -10  -2   3    5.70    3.00 
 -10  -2   3    4.30    3.00 
 -10  -2   3    0.50    5.60 
 -10  -2   3    0.40    2.50 
   9   2  -3    7.00    3.20 
   9   2  -3    2.90    3.60 
   9   2  -3   -1.60    2.90 
   9   2  -3    4.00    2.10 
  -9  -2   3    5.60    2.90 
  -9  -2   3    3.50    2.50 
  -9  -2   3    9.00    3.00 
   8   2  -3   88.99    8.50 
   8   2  -3   97.69    8.70 
   8   2  -3   97.09    9.10 
   8   2  -3  102.09    8.20 
  -8  -2   3  109.89    8.70 
  -8  -2   3  114.99   11.60 
  -8  -2   3   98.99    9.10 
  -8  -2   3  111.99    8.90 
  -8  -2   3  105.09    9.00 
   7   2  -3  139.19    8.90 
   7   2  -3  131.89    9.40 
   7   2  -3  136.99    9.90 
   7   2  -3  141.49    9.70 
   7   2  -3  135.69    9.80 
  -7  -2   3  129.99    9.80 
  -7  -2   3  150.88   10.10 
  -7  -2   3  138.39   10.00 
  -7  -2   3  141.39   11.80 
  -7  -2   3  161.68   10.30 
   6   2  -3  102.29    7.60 
   6   2  -3  111.79    7.40 
   6   2  -3  112.19    8.00 
   6   2  -3  110.99    8.30 
   6   2  -3  104.69    8.10 
  -6  -2   3  116.09    8.90 
  -6  -2   3  114.69    8.40 
  -6  -2   3  101.39    8.20 
  -6  -2   3  110.49    9.90 
  -6  -2   3  114.99    8.30 
   5   2  -3   10.70    2.70 
   5   2  -3   10.00    2.70 
   5   2  -3    8.60    2.40 
   5   2  -3    9.70    2.70 
   5   2  -3    9.80    2.20 
  -5  -2   3    9.50    2.50 
  -5  -2   3   10.90    2.70 
  -5  -2   3   12.70    3.00 
  -5  -2   3    9.60    2.70 
  -5  -2   3   10.30    2.40 
   4   2  -3  893.21   36.60 
   4   2  -3  901.01   37.10 
   4   2  -3 1045.70   36.40 
   4   2  -3  909.11   36.20 
   4   2  -3  832.22   36.50 
   4   2  -3  940.11   36.50 
  -4  -2   3  941.11   37.10 
  -4  -2   3  943.41   36.50 
  -4  -2   3  927.91   36.90 
  -4  -2   3  893.61   37.80 
  -4  -2   3  999.60   36.90 
   3   2  -3   43.80    4.50 
   3   2  -3   45.50    4.30 
   3   2  -3   46.90    4.10 
   3   2  -3   39.70    4.20 
   3   2  -3   43.20    4.80 
   3   2  -3   44.70    4.00 
  -3  -2   3   40.70    4.40 
  -3  -2   3   42.20    4.30 
  -3  -2   3   38.10    4.40 
  -3  -2   3   49.70    4.30 
  -3  -2   3   36.10    3.90 
   2   2  -3  273.07   12.40 
   2   2  -3  273.67   12.80 
   2   2  -3  274.37   13.40 
   2   2  -3  311.07   12.60 
   2   2  -3  270.27   12.50 
   2   2  -3  272.47   12.60 
  -2  -2   3  290.37   12.60 
  -2  -2   3  263.87   12.60 
  -2  -2   3  268.27   12.70 
  -2  -2   3  272.77   12.50 
  -2  -2   3  262.57   13.20 
   1   2  -3  455.75   18.50 
   1   2  -3  462.85   18.20 
   1   2  -3  447.76   18.30 
   1   2  -3  456.85   18.50 
   1   2  -3  466.15   19.60 
   1   2  -3  507.45   18.60 
  -1  -2   3  438.36   18.40 
  -1  -2   3  430.26   18.40 
  -1  -2   3  463.05   18.30 
  -1  -2   3  439.16   17.90 
  -1  -2   3  447.46   18.30 
  -1  -2   3  455.95   19.60 
   0   2  -3   49.60    3.70 
   0   2  -3   43.10    4.20 
   0   2  -3   47.20    3.50 
   0   2  -3   45.10    3.60 
   0   2  -3   45.80    3.30 
   0   2  -3   48.70    4.10 
   0  -2   3   48.10    3.40 
   0  -2   3   44.40    3.40 
   0  -2   3   49.20    4.50 
   0  -2   3   43.40    3.90 
   0  -2   3   44.80    3.40 
   0  -2   3   46.90    3.50 
  -1   2  -3    3.60    1.10 
  -1   2  -3    3.30    1.40 
  -1   2  -3    3.00    1.40 
  -1   2  -3    3.10    1.10 
  -1   2  -3    2.30    0.90 
  -1   2  -3    2.60    1.10 
   1  -2   3    3.80    1.10 
   1  -2   3    4.10    1.00 
   1  -2   3    2.10    1.50 
   1  -2   3    2.80    1.20 
   1  -2   3    2.50    0.90 
  -2   2  -3   20.80    2.10 
  -2   2  -3   16.70    2.90 
  -2   2  -3   21.10    2.20 
  -2   2  -3   18.70    2.10 
  -2   2  -3   17.80    1.90 
  -2   2  -3   22.10    3.20 
   2  -2   3   20.90    2.10 
   2  -2   3   20.20    1.90 
   2  -2   3   20.50    3.20 
   2  -2   3   21.60    2.20 
   2  -2   3   19.90    2.10 
   2  -2   3   18.50    3.30 
  -3   2  -3  276.87   13.50 
  -3   2  -3  237.48   12.40 
  -3   2  -3  283.07   10.90 
  -3   2  -3  260.37   10.50 
   3  -2   3  283.17   10.70 
   3  -2   3  227.98   12.60 
  -4   2  -3   49.70    5.10 
  -4   2  -3   61.39    6.40 
   4  -2   3   50.69    5.40 
  -5   2  -3   76.99    7.60 
  -5   2  -3   69.39    6.20 
   5  -2   3   63.49    6.30 
  -6   2  -3    0.50    2.20 
  -6   2  -3    2.20    2.40 
  -7   2  -3   -0.60    2.00 
  -8   2  -3    2.00    2.90 
  -9   2  -3   11.00    4.00 
 -10   2  -3   42.90    9.20 
  12   1  -3   13.60    5.90 
  12   1  -3   12.90    3.80 
 -12  -1   3   12.50    4.20 
 -12  -1   3   13.50    5.10 
 -12  -1   3   14.80    5.10 
  11   1  -3   72.49    7.40 
 -11  -1   3   73.69    8.90 
 -11  -1   3   75.99    9.20 
 -11  -1   3   67.09    8.30 
 -11  -1   3   77.39    9.30 
  10   1  -3   39.00    5.60 
  10   1  -3   31.90    7.80 
  10   1  -3   37.70    6.00 
  10   1  -3   27.70    4.90 
 -10  -1   3   28.60    5.30 
 -10  -1   3   37.20    6.70 
 -10  -1   3   25.80    5.10 
 -10  -1   3   36.50    7.70 
   9   1  -3   -2.70    1.60 
   9   1  -3   -3.10    1.60 
   9   1  -3   -0.10    2.40 
  -9  -1   3    1.80    2.40 
  -9  -1   3   -5.60    2.70 
  -9  -1   3   -0.90    2.40 
  -9  -1   3   -0.30    1.80 
  -9  -1   3   -1.60    2.10 
   8   1  -3    1.80    1.60 
   8   1  -3    0.90    2.20 
   8   1  -3    3.70    2.00 
  -8  -1   3    1.50    1.60 
  -8  -1   3    1.30    1.90 
  -8  -1   3    1.90    2.10 
  -8  -1   3   -1.10    2.30 
  -8  -1   3   -2.80    2.10 
   7   1  -3    0.70    1.60 
   7   1  -3    0.00    1.50 
   7   1  -3   -0.50    1.30 
   7   1  -3    2.60    2.30 
  -7  -1   3    0.60    2.00 
  -7  -1   3    2.00    1.70 
  -7  -1   3    1.60    1.80 
  -7  -1   3    2.20    1.90 
  -7  -1   3    1.10    1.60 
   6   1  -3  342.47   15.90 
   6   1  -3  308.37   16.20 
   6   1  -3  321.37   14.80 
   6   1  -3  312.37   16.00 
   6   1  -3  311.77   15.70 
  -6  -1   3  306.87   16.20 
  -6  -1   3  330.27   16.50 
  -6  -1   3  331.07   16.00 
  -6  -1   3  311.87   15.80 
  -6  -1   3  302.67   17.60 
   5   1  -3  481.65   20.70 
   5   1  -3  497.35   21.10 
   5   1  -3  478.75   21.50 
   5   1  -3  470.45   21.20 
  -5  -1   3  443.16   22.30 
  -5  -1   3  432.46   21.00 
  -5  -1   3  481.45   20.90 
  -5  -1   3  515.25   21.20 
  -5  -1   3  492.85   21.60 
   4   1  -3  309.87   15.50 
   4   1  -3  340.37   15.40 
   4   1  -3  375.46   14.90 
   4   1  -3  323.87   15.70 
   4   1  -3  329.97   15.30 
  -4  -1   3  325.47   15.20 
  -4  -1   3  331.47   15.90 
  -4  -1   3  354.56   15.60 
  -4  -1   3  331.67   15.70 
  -4  -1   3  317.77   16.60 
   3   1  -3    1.10    1.10 
   3   1  -3    1.00    1.10 
   3   1  -3    0.30    0.80 
   3   1  -3    0.60    1.00 
   3   1  -3   -0.60    0.90 
  -3  -1   3    0.40    1.10 
  -3  -1   3   -0.20    1.00 
  -3  -1   3    0.20    0.90 
  -3  -1   3    0.60    1.00 
  -3  -1   3    0.60    0.80 
   2   1  -3  270.07   12.20 
   2   1  -3  277.37   12.50 
   2   1  -3  274.67   13.20 
   2   1  -3  286.87   12.70 
   2   1  -3  276.17   12.30 
  -2  -1   3  272.77   13.10 
  -2  -1   3  260.17   12.50 
  -2  -1   3  292.27   12.50 
  -2  -1   3  288.47   12.40 
  -2  -1   3  262.57   12.40 
   1   1  -3  203.88    9.30 
   1   1  -3  199.68    9.20 
   1   1  -3  207.38    9.30 
   1   1  -3  209.88   10.20 
   1   1  -3  196.28    9.10 
   1   1  -3  209.88    9.50 
  -1  -1   3  202.88    9.20 
  -1  -1   3  200.28    9.10 
  -1  -1   3  203.28   10.10 
  -1  -1   3  199.28    9.30 
  -1  -1   3  188.08    9.20 
  -1  -1   3  210.28    9.50 
   0   1  -3 9999.00  341.47 
   0   1  -3 9694.43  341.47 
   0   1  -3 9882.51  341.47 
   0  -1   3 9839.12  341.37 
  -1   1  -3  506.05   21.20 
  -1   1  -3  532.95   21.30 
  -1   1  -3  496.15   19.10 
   1  -1   3  546.75   21.20 
   1  -1   3  507.15   21.20 
  -2   1  -3   18.20    3.30 
  -2   1  -3   11.00    2.60 
  -2   1  -3   15.90    2.70
[truncated: 12,587,602 more chars]
